# Supplementary material for: Human umbilical cord mesenchymal stromal cell-derived exosomes from MSCs pretreated with inflammatory factors attenuate renal injury of diabetic mice by regulating macrophage polarization
Source: Clin Sci (Lond). 2026 Jun 10;140(7):1223–41. doi: 10.1042/CS20258827 (PMC13259867; doi:10.1042/CS20258827)
Supplement: Supplementary File Supplementary file_RNA [file CS-2025-8827_supp1.xlsx]

## Sheet: Supplementary RNA sequencing da
Geneid	Chr	Start	End	Strand	Length	HG_1	HG_2	HG_3	NC_1	NC_2	NC_3	HG_Exo_1	HG_Exo_2	HG_Exo_3	HG_p_Exo_1	HG_p_Exo_2	HG_p_Exo_3
H60c	10;10;10;10;10;10;10;10;10;10;10;10;10;10;10	3256208;3256208;3257930;3259272;3259272;3259709;3259709;3259709;3260235;3260235;3267241;3267241;3267646;3267646;3267646	3258200;3258200;3258200;3259409;3259409;3259972;3259972;3259972;3260420;3260420;3267350;3267350;3267771;3267750;3267771	-;-;-;-;-;-;-;-;-;-;-;-;-;-;-	2817	0.15997	0.0894041	0.0962849	0.111872	0.159158	0.12654	0.141639	0.239368	0.176998	0.135138	0.119851	0.151192
Ppp1r14c	10;10;10;10;10;10	3366057;3366544;3423494;3425734;3463389;3463389	3366969;3366969;3423577;3425766;3464975;3464975	+;+;+;+;+;+	2617	0	0.0962366	0.181376	0.144506	0	0.113509	0.228695	0.33496	0.190525	0.218199	0.206417	0.0813735
Plekhg1	10;10;10;10;10;10;10;10;10;10;10;10;10;10;10;10;10;10;10;10;10;10;10;10;10;10;10;10;10;10;10;10;10;10;10;10;10;10;10;10;10;10;10;10;10;10;10;10;10;10;10;10;10;10;10;10;10;10;10;10;10;10;10;10;10;10;10;10;10;10;10;10;10;10;10;10;10;10;10;10;10;10;10;10;10	3740364;3740378;3740665;3802740;3802740;3802740;3872667;3872667;3872927;3872927;3872927;3872927;3872927;3903557;3903557;3903557;3903557;3903557;3903582;3903586;3919136;3919136;3919136;3919136;3919136;3919136;3919136;3930207;3930207;3930207;3930207;3930207;3930207;3933597;3933597;3933597;3933597;3933597;3933597;3937850;3937850;3937850;3937850;3937850;3937850;3940169;3940169;3940169;3940169;3940438…	3740540;3740540;3741007;3802800;3802800;3802800;3872725;3872725;3873441;3873441;3873441;3873441;3873441;3903657;3903657;3903657;3903657;3903657;3903657;3903657;3919362;3919205;3919205;3919205;3919205;3919205;3919205;3930253;3930253;3930253;3930253;3930253;3930253;3933747;3933747;3933747;3933747;3933747;3933747;3938577;3938595;3937981;3937981;3937981;3937981;3940351;3940351;3940351;3940351;3940533…	+;+;+;+;+;+;+;+;+;+;+;+;+;+;+;+;+;+;+;+;+;+;+;+;+;+;+;+;+;+;+;+;+;+;+;+;+;+;+;+;+;+;+;+;+;+;+;+;+;+;+;+;+;+;+;+;+;+;+;+;+;+;+;+;+;+;+;+;+;+;+;+;+;+;+;+;+;+;+;+;+;+;+;+;+	8739	0.261514	0.439493	0.419003	0.292101	0.252858	0.299126	0.418522	0.270059	0.392253	0.337602	0.28589	0.422384
Mthfd1l	10;10;10;10;10;10;10;10;10;10;10;10;10;10;10;10;10;10;10;10;10;10;10;10;10;10;10;10;10;10;10;10;10;10;10;10;10;10;10;10;10;10;10;10;10;10;10;10;10;10;10;10;10;10;10;10;10;10;10;10;10;10;10;10;10;10;10;10;10;10;10;10;10;10;10;10;10;10;10;10;10;10;10;10;10;10;10;10;10;10;10	3973118;3973131;3973144;3978634;3978634;3978634;3980216;3980216;3980216;3980351;3980351;3980351;3984084;3984084;3984084;3985566;3985566;3985566;3989861;3989861;3989861;4007742;4007742;4007742;4015514;4015514;4015514;4016724;4016724;4016724;4018426;4018426;4018426;4028395;4028395;4028395;4030690;4030690;4030690;4032232;4032232;4032232;4032280;4033289;4033289;4033289;4033289;4035216;4035216;4035216…	3973478;3973478;3973478;3978718;3978718;3978718;3980266;3980266;3980266;3980404;3980404;3980404;3984208;3984208;3984208;3985666;3985666;3985666;3989997;3989997;3989997;4007853;4007853;4007853;4015605;4015605;4015605;4016821;4016821;4016821;4018599;4018599;4018599;4028531;4028531;4028531;4030736;4030736;4030736;4032339;4032339;4032339;4032339;4033363;4033363;4033363;4033363;4035318;4035318;4035318…	+;+;+;+;+;+;+;+;+;+;+;+;+;+;+;+;+;+;+;+;+;+;+;+;+;+;+;+;+;+;+;+;+;+;+;+;+;+;+;+;+;+;+;+;+;+;+;+;+;+;+;+;+;+;+;+;+;+;+;+;+;+;+;+;+;+;+;+;+;+;+;+;+;+;+;+;+;+;+;+;+;+;+;+;+;+;+;+;+;+;+	4435	8.35373	8.30513	7.73645	9.25891	9.3006	8.95512	7.40715	7.1079	7.20221	8.12584	7.65831	7.09849
Akap12	10;10;10;10;10;10;10;10;10;10	4266380;4313743;4346841;4347768;4353142;4353142;4353142;4358478;4358478;4358478	4266668;4313857;4346966;4347907;4357939;4357939;4357939;4359470;4359470;4359470	+;+;+;+;+;+;+;+;+;+	6461	2.28173	1.98312	2.74971	2.52662	2.52294	2.59306	2.13053	2.18122	2.17526	2.21933	2.18949	2.73019
Zbtb2	10;10;10;10;10;10;10	4367075;4367075;4367082;4374570;4374570;4387352;4387845	4369851;4369851;4373875;4374754;4374754;4387475;4388108	-;-;-;-;-;-;-	7374	0.803181	0.777002	0.616108	0.324803	0.225834	0.467292	1.02806	0.951006	0.828301	0.748565	0.920283	0.876
Rmnd1	10;10;10;10;10;10;10;10;10;10;10;10;10;10;10;10;10;10;10;10;10;10;10;10;10;10;10;10;10;10;10;10;10;10;10;10;10;10;10	4401915;4403171;4403546;4403874;4403874;4403984;4407805;4407805;4407805;4407805;4410713;4410713;4411667;4411667;4413309;4413309;4414543;4417153;4418556;4422082;4426094;4427171;4427243;4427445;4427523;4428369;4428409;4428536;4429077;4429077;4429077;4429077;4429077;4432064;4432266;4432266;4432266;4432266;4432266	4403501;4403501;4403990;4403990;4403990;4403990;4408105;4407925;4407918;4407925;4410789;4410789;4411731;4411731;4413745;4413415;4414643;4417192;4418631;4422190;4427691;4427691;4427691;4427691;4427691;4428465;4428465;4429171;4429171;4429171;4429171;4429171;4429171;4432295;4432344;4432301;4432334;4432334;4432388	-;-;-;-;-;-;-;-;-;-;-;-;-;-;-;-;-;-;-;-;-;-;-;-;-;-;-;-;-;-;-;-;-;-;-;-;-;-;-	5894	4.62018	4.49734	4.31426	4.53949	4.72713	4.64176	4.38327	4.90223	4.53641	4.75263	4.468	4.7813
Armt1	10;10;10;10;10;10;10;10;10;10;10;10;10;10;10;10;10;10;10;10;10;10;10;10	4432467;4432513;4432620;4432627;4432635;4432640;4434581;4434828;4434828;4434828;4434828;4434828;4434828;4434828;4439492;4439492;4439492;4439492;4448309;4450647;4450647;4450647;4453472;4453472	4432711;4432711;4432711;4432711;4432711;4432711;4434654;4435174;4434933;4434933;4434933;4434933;4434933;4434933;4440469;4439973;4439736;4439736;4450412;4450809;4455140;4450809;4453958;4455141	+;+;+;+;+;+;+;+;+;+;+;+;+;+;+;+;+;+;+;+;+;+;+;+	8243	3.01851	2.4901	2.57892	2.63799	2.77008	2.60187	2.634	2.96535	2.63501	2.85948	2.79746	3.02695
Ccdc170	10;10;10;10;10;10;10;10;10;10;10;10;10;10;10;10;10;10;10;10;10;10;10;10;10;10;10;10	4482502;4509872;4511543;4512752;4512752;4512752;4514056;4514056;4514056;4518906;4518906;4520755;4520755;4532995;4533959;4533959;4533959;4541682;4541682;4541682;4546766;4546766;4549557;4549557;4558497;4558497;4560899;4560899	4482628;4509919;4511726;4512880;4512880;4512880;4514312;4514312;4514312;4519050;4519050;4520940;4520940;4533204;4534276;4534276;4534276;4541701;4541882;4541882;4546939;4546939;4549799;4549799;4558733;4558733;4561111;4562231	+;+;+;+;+;+;+;+;+;+;+;+;+;+;+;+;+;+;+;+;+;+;+;+;+;+;+;+	3792	0.0509309	0	0.196702	0.033243	0.118236	0.14884	0.122757	0.0889109	0.131488	0.0752935	0.017807	0.0374393
Esr1	10;10;10;10;10;10;10;10;10;10;10;10;10;10;10;10;10;10;10;10;10;10;10;10;10;10;10;10;10;10;10;10;10;10;10;10;10;10;10;10;10;10;10;10;10;10;10;10;10;10;10;10;10;10;10;10;10;10;10;10;10;10;10;10;10;10	4611593;4611989;4611996;4612013;4612021;4650491;4654120;4669223;4669223;4669223;4669223;4710155;4710155;4712313;4712313;4712313;4712313;4712313;4712313;4712651;4746617;4746617;4746617;4746617;4746617;4746617;4746617;4783857;4783857;4783857;4783857;4783857;4783857;4783857;4856858;4856858;4856858;4856858;4856858;4856858;4891940;4892194;4922970;4936526;4939212;4939212;4939212;4939212;4939212;4939212…	4612155;4612155;4612155;4612155;4612155;4650721;4654246;4669332;4671884;4669332;4669332;4710294;4710294;4712847;4712847;4712847;4712847;4712847;4712847;4712847;4746807;4746807;4746807;4746807;4746807;4746807;4746807;4784824;4783973;4783973;4783973;4783973;4783973;4783973;4857509;4857193;4857193;4857193;4857193;4857193;4892044;4893083;4923314;4936619;4939350;4939350;4939350;4939350;4939350;4939350…	+;+;+;+;+;+;+;+;+;+;+;+;+;+;+;+;+;+;+;+;+;+;+;+;+;+;+;+;+;+;+;+;+;+;+;+;+;+;+;+;+;+;+;+;+;+;+;+;+;+;+;+;+;+;+;+;+;+;+;+;+;+;+;+;+;+	13661	0.263897	0.306495	0.35242	0.327578	0.210984	0.223969	0.318843	0.320837	0.250926	0.304209	0.207599	0.324761
Syne1	10;10;10;10;10;10;10;10;10;10;10;10;10;10;10;10;10;10;10;10;10;10;10;10;10;10;10;10;10;10;10;10;10;10;10;10;10;10;10;10;10;10;10;10;10;10;10;10;10;10;10;10;10;10;10;10;10;10;10;10;10;10;10;10;10;10;10;10;10;10;10;10;10;10;10;10;10;10;10;10;10;10;10;10;10;10;10;10;10;10;10;10;10;10;10;10;10;10;10;10;10;10;10;10;10;10;10;10;10;10;10;10;10;10;10;10;10;10;10;10;10;10;10;10;10;10;10;10;10;10;10;10;10;…	5020917;5021579;5030376;5030376;5031766;5031766;5032917;5032917;5034933;5034933;5037216;5037216;5040764;5040764;5041461;5041461;5043611;5043611;5045266;5047531;5047531;5048724;5048724;5052275;5052275;5052656;5052656;5056377;5056377;5057780;5057780;5061389;5061389;5064976;5068807;5072037;5075789;5083824;5086668;5097485;5099360;5102330;5103636;5104814;5107813;5108522;5110831;5111375;5113950;5116967…	5022247;5022247;5030434;5030434;5031858;5031858;5033129;5033129;5035061;5035061;5037416;5037416;5040975;5040975;5041584;5041584;5043753;5043753;5045334;5047858;5047858;5048915;5048915;5052412;5052412;5052838;5052838;5056527;5056527;5057967;5057967;5061551;5061551;5068913;5069063;5072203;5075947;5083979;5086793;5097679;5099594;5102424;5103783;5104968;5107959;5108704;5111035;5111508;5114120;5117122…	-;-;-;-;-;-;-;-;-;-;-;-;-;-;-;-;-;-;-;-;-;-;-;-;-;-;-;-;-;-;-;-;-;-;-;-;-;-;-;-;-;-;-;-;-;-;-;-;-;-;-;-;-;-;-;-;-;-;-;-;-;-;-;-;-;-;-;-;-;-;-;-;-;-;-;-;-;-;-;-;-;-;-;-;-;-;-;-;-;-;-;-;-;-;-;-;-;-;-;-;-;-;-;-;-;-;-;-;-;-;-;-;-;-;-;-;-;-;-;-;-;-;-;-;-;-;-;-;-;-;-;-;-;-;-;-;-;-;-;-;-;-;-;-;-;-;-;-;-;-;-;-;-;-;-;-;-;-;-;-;-;-;-;-;-;-;-;-;-;-;-;-;-;-;-;-;-;-;-;-;-;-;-;-;-;-;-;-;-;-;-;-;-;-;-;-;-;-;-;-…	40491	3.66631	3.49405	3.33508	3.98493	4.33738	4.17654	3.39715	3.48965	3.17007	3.19658	3.38946	3.2187
Vip	10;10;10;10;10;10;10;10;10;10;10;10;10	5639218;5640352;5640618;5640618;5642469;5643523;5643523;5643987;5643987;5644910;5644910;5646802;5646802	5639370;5640489;5640734;5642594;5642594;5643627;5643627;5644118;5644118;5644990;5644990;5646900;5647617	+;+;+;+;+;+;+;+;+;+;+;+;+	3402	0	0	0	0	0	0.0174634	0	0	0.0183202	0	0	0
Fbxo5	10;10;10;10;10;10;10	5799160;5800256;5801152;5801869;5802200;5804538;5805259	5799822;5800435;5801242;5802532;5802532;5804600;5805600	-;-;-;-;-;-;-	2003	0.948134	0.974462	1.15102	1.24295	1.21513	1.12711	0.680598	0.892109	0.513415	0.633523	0.707941	0.779664
Mtrf1l	10;10;10;10;10;10;10;10;10;10;10;10;10	5811887;5813212;5814041;5814041;5815552;5815552;5817449;5818801;5819201;5820025;5820025;5823526;5823526	5813406;5813406;5814177;5814177;5815755;5815669;5817612;5818984;5819787;5820104;5820104;5823546;5823910	-;-;-;-;-;-;-;-;-;-;-;-;-	3261	5.17224	4.91384	4.93853	5.03496	6.0102	4.5273	4.54749	5.43824	5.53303	4.43606	5.24911	4.60389
Rgs17	10;10;10;10;10;10;10;10;10;10;10;10;10;10;10;10;10;10;10;10;10;10;10;10	5825663;5825663;5832169;5833096;5841272;5841272;5841272;5841272;5842536;5842536;5842536;5842536;5862519;5862519;5862519;5862519;5915793;5918184;5918184;5918184;5922228;5922228;5922228;5922228	5833141;5833141;5833141;5833141;5841506;5841506;5841506;5841506;5842625;5842625;5842625;5842625;5862662;5862662;5862662;5862662;5915899;5918253;5918253;5918253;5922366;5922366;5922400;5922386	-;-;-;-;-;-;-;-;-;-;-;-;-;-;-;-;-;-;-;-;-;-;-;-	8298	0	0	0.00817168	0	0	0	0	0	0	0	0	0
Oprm1	10;10;10;10;10;10;10;10;10;10;10;10;10;10;10;10;10;10;10;10;10;10;10;10;10;10;10;10;10;10;10;10;10;10;10;10;10;10;10;10;10;10;10;10;10;10;10;10;10;10;10;10;10;10;10;10;10;10;10;10;10;10;10;10;10;10;10;10;10;10;10;10;10;10;10;10;10;10;10;10;10;10;10;10;10;10;10;10;10;10;10;10;10;10;10;10;10;10;10;10;10;10;10;10;10;10;10;10;10;10;10;10;10;10;10;10;10;10;10;10;10;10;10;10;10;10;10;10;10;10;10;10;10;…	6758506;6758506;6758593;6758593;6758593;6758593;6758593;6758593;6758593;6760453;6788570;6788601;6788694;6788744;6788744;6788744;6788809;6788809;6788809;6788809;6788809;6788809;6788809;6788809;6788809;6788809;6788809;6788809;6788809;6788809;6788809;6788837;6788837;6788975;6789025;6789099;6790995;6794231;6794789;6823806;6825115;6828885;6828885;6828885;6828885;6828885;6828885;6828885;6828885;6828885…	6758690;6758690;6758690;6758690;6758690;6758690;6758690;6758690;6758690;6760581;6789158;6789158;6789158;6789158;6789158;6789158;6789158;6789158;6789158;6789158;6789158;6789158;6789158;6789158;6789158;6789158;6789158;6789158;6789158;6789158;6789158;6789158;6789158;6789158;6789158;6789158;6791089;6794308;6794891;6823913;6825263;6828911;6829237;6829237;6829237;6829237;6829237;6829237;6829237;6829237…	+;+;+;+;+;+;+;+;+;+;+;+;+;+;+;+;+;+;+;+;+;+;+;+;+;+;+;+;+;+;+;+;+;+;+;+;+;+;+;+;+;+;+;+;+;+;+;+;+;+;+;+;+;+;+;+;+;+;+;+;+;+;+;+;+;+;+;+;+;+;+;+;+;+;+;+;+;+;+;+;+;+;+;+;+;+;+;+;+;+;+;+;+;+;+;+;+;+;+;+;+;+;+;+;+;+;+;+;+;+;+;+;+;+;+;+;+;+;+;+;+;+;+;+;+;+;+;+;+;+;+;+;+;+;+;+;+;+;+;+;+;+;+;+;+;+;+;+;+;+;+;+	8037	0.00801004	0	0	0	0	0.0147843	0	0	0.00775481	0	0	0.00883226
Ipcef1	10;10;10;10;10;10;10;10;10;10;10;10;10;10;10;10;10;10;10;10;10;10;10;10;10;10;10;10;10;10;10;10;10;10;10;10;10;10;10;10;10;10;10;10;10;10;10;10;10;10;10;10;10;10;10;10;10;10;10;10;10;10;10;10;10;10;10;10;10	6885796;6890439;6900570;6900570;6911543;6911543;6917554;6917554;6919714;6919714;6919714;6919714;6919835;6919915;6935175;6935175;6935187;6935187;6935187;6935187;6935187;6937101;6937101;6937101;6937101;6937101;6937101;6937101;6937101;6954670;6954670;6954670;6954670;6954670;6954670;6954670;6954670;6956059;6956059;6956059;6956059;6956059;6956059;6956059;6956059;6956062;6979514;6979514;6979514;6979514…	6890675;6890675;6900763;6900763;6911958;6911958;6920086;6920086;6920086;6920086;6920086;6920086;6920086;6920086;6935275;6935275;6935275;6935275;6935275;6935275;6935275;6937159;6937159;6937159;6937159;6937159;6937159;6937159;6937159;6954741;6954741;6954741;6954741;6954741;6954741;6954741;6954741;6956132;6956132;6956132;6956132;6956132;6956132;6956132;6956132;6956132;6979683;6979683;6979683;6979683…	-;-;-;-;-;-;-;-;-;-;-;-;-;-;-;-;-;-;-;-;-;-;-;-;-;-;-;-;-;-;-;-;-;-;-;-;-;-;-;-;-;-;-;-;-;-;-;-;-;-;-;-;-;-;-;-;-;-;-;-;-;-;-;-;-;-;-;-;-	9003	0.00715058	0	0	0	0	0	0	0	0	0	0	0
Cnksr3	10;10;10;10;10;10;10;10;10;10;10;10;10;10;10;10;10;10;10	7119063;7119063;7126095;7126095;7126635;7126635;7129023;7129023;7134522;7134522;7135048;7135048;7138355;7140319;7142961;7152864;7154283;7160644;7211632	7120586;7120586;7126184;7126184;7126843;7126843;7129147;7129147;7134668;7134668;7135506;7135116;7138414;7140438;7143002;7152951;7154485;7160807;7212237	-;-;-;-;-;-;-;-;-;-;-;-;-;-;-;-;-;-;-	3837	0.981505	1.06661	0.883615	0.936315	1.1518	0.727729	1.23051	1.03684	1.44565	1.22364	0.897505	1.16551
Ulbp1	10;10;10;10;10;10;10;10;10;10;10	7444873;7445391;7446418;7446418;7447381;7447381;7456340;7456340;7456954;7473254;7473254	7445697;7445697;7446552;7446552;7447484;7447484;7456615;7456615;7457208;7473361;7473477	-;-;-;-;-;-;-;-;-;-;-	1819	2.88439	3.13256	2.77721	2.70272	2.35918	2.49857	2.57735	3.57724	3.3407	2.1277	2.54283	2.5951
Lrp11	10;10;10;10;10;10;10;10;10;10;10;10;10;10;10;10;10;10;10;10;10;10;10;10;10;10;10;10	7589800;7589817;7589979;7590127;7596104;7596104;7596104;7596184;7598692;7598707;7598707;7598707;7602829;7602829;7602829;7604174;7604174;7604174;7604174;7608544;7608544;7608544;7608544;7608548;7623630;7623630;7623630;7623630	7590613;7590613;7590613;7590613;7596264;7596264;7596264;7596264;7598848;7598848;7598848;7598848;7602954;7602954;7602954;7604383;7604383;7604383;7604383;7608639;7608639;7608639;7608567;7608639;7623752;7625483;7624022;7625483	+;+;+;+;+;+;+;+;+;+;+;+;+;+;+;+;+;+;+;+;+;+;+;+;+;+;+;+	3418	1.32784	1.73157	1.85492	1.96389	1.81768	1.90329	1.45917	1.50919	1.33112	1.47574	1.8175	1.43299
Pcmt1	10;10;10;10;10;10;10;10;10;10;10;10;10;10;10;10;10;10;10;10;10;10;10;10;10;10;10;10;10;10;10;10;10;10;10;10;10;10;10;10;10;10;10;10;10;10;10;10;10;10;10;10;10;10;10;10;10;10	7629373;7629373;7629381;7637730;7637730;7638009;7638056;7638056;7638868;7639659;7640045;7640045;7640045;7640045;7640045;7640695;7640695;7640695;7640695;7640695;7640695;7644325;7644325;7644325;7644325;7644325;7644325;7644332;7647590;7647590;7647590;7647590;7647590;7647590;7647590;7647594;7647619;7648467;7648467;7648965;7649051;7649051;7649051;7649051;7649051;7649051;7649051;7649051;7649051;7651350…	7630976;7630976;7630976;7638225;7638225;7638225;7638225;7638225;7638995;7640130;7640130;7640130;7640130;7640130;7640130;7640815;7640815;7640815;7640815;7640815;7640815;7644429;7644429;7644429;7644429;7644429;7644429;7644429;7647621;7647621;7647621;7647621;7647621;7647621;7647621;7647621;7647621;7648660;7648660;7649155;7649155;7649155;7649155;7649155;7649155;7649155;7649155;7649155;7649155;7651536…	-;-;-;-;-;-;-;-;-;-;-;-;-;-;-;-;-;-;-;-;-;-;-;-;-;-;-;-;-;-;-;-;-;-;-;-;-;-;-;-;-;-;-;-;-;-;-;-;-;-;-;-;-;-;-;-;-;-	4718	3.04281	3.24956	3.46373	3.80738	3.59755	4.11769	3.37571	3.10853	3.21667	3.14009	3.72828	3.21975
Nup43	10;10;10;10;10;10;10;10;10;10;10;10;10;10;10;10;10;10;10	7667503;7667514;7667540;7668002;7668002;7668002;7669553;7669553;7670755;7670939;7670939;7673585;7673585;7673585;7675006;7675006;7675006;7676240;7678568	7667681;7667681;7667681;7668291;7668124;7668124;7669630;7669630;7671119;7671119;7671119;7673720;7673720;7673720;7676080;7675254;7675157;7676362;7678881	+;+;+;+;+;+;+;+;+;+;+;+;+;+;+;+;+;+;+	2560	1.3328	1.15596	1.04627	0.77555	1.16341	0.997912	1.05204	1.25114	1.20512	1.05332	1.08144	1.19232
Lats1	10;10;10;10;10;10;10;10;10;10;10;10;10;10;10;10	7681209;7691247;7691335;7697502;7697502;7701610;7701610;7705460;7705460;7710465;7710465;7710849;7710849;7712501;7712501;7713312	7681450;7691814;7691814;7697649;7697649;7703120;7703120;7706042;7706042;7710647;7710647;7710955;7710955;7713280;7716458;7713586	+;+;+;+;+;+;+;+;+;+;+;+;+;+;+;+	7300	5.42792	5.03702	5.51758	5.96615	6.07158	5.54227	5.51581	4.98335	4.99884	4.95845	4.95331	4.90087
Katna1	10;10;10;10;10;10;10;10;10;10;10;10;10;10;10;10;10;10;10;10;10;10;10;10;10;10;10;10;10;10;10;10;10;10;10;10;10	7726000;7726000;7726008;7738723;7738723;7738723;7741408;7741408;7741408;7743556;7743556;7748776;7748776;7748776;7748875;7751544;7751544;7751544;7751544;7752744;7752744;7752744;7752744;7759697;7759697;7759697;7759772;7760735;7760735;7760735;7761233;7761243;7761243;7762790;7762790;7762790;7762790	7726123;7726123;7726123;7738897;7738897;7738897;7741565;7741565;7741565;7743736;7743736;7748897;7748897;7748897;7748897;7751649;7751649;7751649;7751649;7752902;7752749;7752902;7752902;7760233;7759823;7759823;7759823;7760869;7760869;7760869;7761361;7761369;7761369;7763148;7763064;7763150;7763149	+;+;+;+;+;+;+;+;+;+;+;+;+;+;+;+;+;+;+;+;+;+;+;+;+;+;+;+;+;+;+;+;+;+;+;+;+	2195	21.63	20.7247	21.7482	23.8189	21.8849	20.6381	20.9344	21.7036	21.4377	22.4884	21.3032	20.875
Ginm1	10;10;10;10;10;10;10;10;10;10;10;10;10;10;10;10;10;10;10;10;10;10	7767947;7767950;7767956;7770357;7770357;7770357;7773298;7773298;7773948;7773948;7775218;7775218;7777774;7777774;7779303;7779303;7779303;7780761;7780761;7791420;7792508;7792523	7768585;7768585;7768585;7770551;7770520;7770520;7773431;7773428;7774104;7774104;7775369;7775369;7777870;7777870;7779362;7779362;7779362;7780891;7780917;7792824;7792800;7792822	-;-;-;-;-;-;-;-;-;-;-;-;-;-;-;-;-;-;-;-;-;-	2996	9.60493	9.13129	9.653	10.6766	10.5503	10.381	9.27795	8.50752	8.97644	8.70389	9.43218	9.2522
Ppil4	10;10;10;10;10;10;10;10;10;10;10;10;10;10;10;10;10;10;10;10;10;10;10;10;10;10;10;10;10;10	7792891;7792908;7792921;7795644;7795644;7795644;7795797;7795797;7795797;7797758;7797758;7798415;7799553;7799553;7799566;7800734;7800734;7800734;7801845;7801845;7801845;7804956;7804956;7804956;7807271;7807271;7810362;7812112;7814664;7820952	7793020;7793020;7793020;7795711;7795711;7795711;7795861;7797166;7795861;7798557;7797875;7798557;7799649;7799649;7799649;7800850;7800850;7800850;7801969;7801969;7801969;7805022;7805394;7805022;7807366;7807382;7810458;7812874;7814811;7823135	+;+;+;+;+;+;+;+;+;+;+;+;+;+;+;+;+;+;+;+;+;+;+;+;+;+;+;+;+;+	6450	25.1967	26.4346	25.0051	30.8939	29.4381	29.4474	24.5687	22.9523	22.6642	24.7002	24.9525	25.7637
Zc3h12d	10;10;10;10;10;10	7832470;7839765;7853188;7862386;7866228;7867264	7832562;7840148;7853327;7862620;7866334;7870397	+;+;+;+;+;+	4093	0.416805	0.407651	0.281639	0.269486	0.375567	0.246758	0.454919	0.403624	0.365456	0.232521	0.280457	0.433575
Tab2	10;10;10;10;10;10;10;10;10;10;10;10;10;10;10;10;10;10;10	7905653;7907329;7907439;7910047;7910047;7910047;7911089;7911089;7911388;7911492;7919114;7919114;7919340;7923225;7924685;7924685;7933068;7955801;7955801	7907577;7907577;7907577;7910500;7910127;7910127;7911486;7911182;7911548;7911548;7920614;7920614;7920614;7924260;7924872;7924872;7933208;7955893;7956230	-;-;-;-;-;-;-;-;-;-;-;-;-;-;-;-;-;-;-	6135	13.4367	14.3886	14.667	17.1005	17.555	16.1043	14.102	13.2222	12.9781	14.0546	14.4954	14.3358
Ust	10;10;10;10;10;10;10;10	8204753;8245903;8248089;8298056;8307408;8330068;8390888;8518150	8207670;8246060;8248186;8298209;8307487;8330223;8390931;8518825	-;-;-;-;-;-;-;-	4284	0	0	0	0	0	0	0	0	0	0	0.0157619	0
Sash1	10;10;10;10;10;10;10;10;10;10;10;10;10;10;10;10;10;10;10;10;10;10;10;10;10;10;10;10;10;10;10	8722219;8727858;8729328;8733596;8739321;8740174;8741428;8742428;8744488;8744599;8746116;8746116;8750653;8751139;8751159;8756629;8756629;8756629;8762095;8780519;8784198;8786348;8789561;8813722;8814241;8814407;8814407;8850363;8850363;8885724;8885724	8725760;8727989;8730436;8733709;8739471;8740383;8741597;8742563;8744631;8744631;8746190;8746190;8751485;8751485;8751485;8756761;8756761;8756761;8762474;8780620;8784310;8786434;8789601;8814290;8814290;8814457;8814457;8850491;8850491;8886052;8886070	-;-;-;-;-;-;-;-;-;-;-;-;-;-;-;-;-;-;-;-;-;-;-;-;-;-;-;-;-;-;-	8568	10.5754	9.74792	10.6485	8.89009	9.21727	8.5843	10.0781	11.8994	12.0024	9.38973	10.7023	9.39505
Stxbp5	10;10;10;10;10;10;10;10;10;10;10;10;10;10;10;10;10;10;10;10;10;10;10;10;10;10;10;10;10;10;10;10;10;10;10;10;10;10;10;10;10;10;10;10;10;10;10;10;10;10;10;10;10;10;10;10;10;10;10;10;10;10;10;10;10;10;10;10;10;10;10;10;10;10;10;10;10;10;10;10;10;10;10;10;10;10;10;10;10;10;10;10;10;10;10;10;10;10;10;10;10;10;10;10;10;10;10;10;10;10;10;10;10;10;10;10	9755547;9759958;9759996;9760581;9760913;9762745;9762745;9762745;9762745;9762745;9767099;9767102;9767158;9767158;9767158;9767158;9767158;9767209;9768830;9768830;9768830;9768830;9768830;9768830;9768830;9768830;9769341;9769341;9769341;9769341;9769341;9769341;9769341;9769437;9769603;9770450;9770450;9770450;9770450;9770450;9770450;9770450;9770450;9778021;9778021;9778021;9778021;9778021;9778021;9778021…	9760954;9760954;9760954;9760954;9760954;9762965;9762965;9762965;9762965;9762965;9767269;9767269;9767269;9767269;9767269;9767269;9767269;9767269;9768948;9768995;9768995;9768995;9768995;9768995;9768995;9768995;9769534;9770521;9769710;9769710;9769710;9769710;9769710;9769710;9769710;9770689;9770689;9770689;9770689;9770689;9770689;9770689;9770689;9778309;9778309;9780328;9778066;9778071;9778071;9778071…	-;-;-;-;-;-;-;-;-;-;-;-;-;-;-;-;-;-;-;-;-;-;-;-;-;-;-;-;-;-;-;-;-;-;-;-;-;-;-;-;-;-;-;-;-;-;-;-;-;-;-;-;-;-;-;-;-;-;-;-;-;-;-;-;-;-;-;-;-;-;-;-;-;-;-;-;-;-;-;-;-;-;-;-;-;-;-;-;-;-;-;-;-;-;-;-;-;-;-;-;-;-;-;-;-;-;-;-;-;-;-;-;-;-;-;-	12871	2.24826	2.13529	2.33914	2.39706	2.47073	2.34716	2.40764	2.36799	2.49379	2.31686	2.20603	2.29152
Adgb	10;10;10;10;10;10;10;10;10;10;10;10;10;10;10;10;10;10;10;10;10;10;10;10;10;10;10;10;10;10;10;10;10;10;10;10;10;10;10;10;10;10;10;10;10;10;10;10;10;10;10;10;10;10;10;10;10;10;10;10;10;10;10;10;10;10;10;10;10;10;10;10;10;10;10;10;10;10;10;10;10;10;10;10;10;10;10;10;10;10;10;10;10;10;10;10;10;10;10;10;10;10;10;10;10;10;10;10;10;10;10;10;10;10;10;10;10;10;10;10;10;10;10;10;10;10;10;10;10;10;10;10;10;…	10335703;10335709;10335709;10335938;10339547;10339547;10339547;10339547;10340434;10340434;10340434;10340434;10346407;10346407;10346407;10346407;10349470;10349470;10349470;10349470;10350252;10350252;10350252;10350252;10352897;10352897;10352897;10352897;10357867;10357867;10357867;10357867;10377842;10377842;10377842;10377842;10378665;10378665;10378665;10378665;10382725;10382725;10382725;10382725;103…	10336126;10336126;10336126;10336126;10339730;10339730;10339730;10339730;10340524;10340524;10340524;10340524;10346574;10346574;10346574;10346574;10349599;10349599;10349599;10349599;10350440;10350440;10350440;10350440;10353060;10353060;10353060;10353063;10357978;10357978;10357978;10357978;10378041;10378041;10378041;10378041;10378849;10378849;10378849;10378849;10382912;10382912;10382912;10382912;103…	-;-;-;-;-;-;-;-;-;-;-;-;-;-;-;-;-;-;-;-;-;-;-;-;-;-;-;-;-;-;-;-;-;-;-;-;-;-;-;-;-;-;-;-;-;-;-;-;-;-;-;-;-;-;-;-;-;-;-;-;-;-;-;-;-;-;-;-;-;-;-;-;-;-;-;-;-;-;-;-;-;-;-;-;-;-;-;-;-;-;-;-;-;-;-;-;-;-;-;-;-;-;-;-;-;-;-;-;-;-;-;-;-;-;-;-;-;-;-;-;-;-;-;-;-;-;-;-;-;-;-;-;-;-;-;-;-;-;-;-;-;-;-;-;-;-;-;-;-;-;-;-;-;-;-;-;-;-;-;-;-	6192	0.114364	0.0457579	0.054755	0.0610744	0.0310319	0.0575684	0.0536978	0.0598942	0.020131	0.0512333	0.0218101	0.0343919
Rab32	10;10;10	10545011;10550679;10557845	10546451;10550956;10558233	-;-;-	2108	3.23716	4.18159	4.21391	4.33547	4.07148	3.79066	3.754	2.68696	3.60707	4.15357	3.29933	4.44497
Grm1	10;10;10;10;10;10;10;10;10;10;10;10;10;10;10;10;10;10;10;10;10;10;10;10;10;10;10;10;10;10;10;10;10;10;10;10	10686059;10688588;10688801;10689448;10698048;10698048;10716305;10719223;10719223;10719223;10719223;10733159;10733159;10733159;10741436;10741436;10741436;10746182;10746545;10746545;10746545;10746545;10748606;10782559;10782559;10782559;10936329;10936329;10936329;11079839;11079839;11079839;11080489;11082169;11082249;11082249	10689902;10689902;10689902;10689902;10698132;10698132;10716406;10719251;10720153;10720153;10720153;10733285;10733285;10733285;10741604;10741604;10741604;10746329;10746791;10746791;10746791;10746791;10748808;10782794;10782794;10782794;10936578;10936578;10936578;11080956;11080856;11080856;11080856;11082250;11082305;11082356	-;-;-;-;-;-;-;-;-;-;-;-;-;-;-;-;-;-;-;-;-;-;-;-;-;-;-;-;-;-;-;-;-;-;-;-	7648	0	0	0	0.00824121	0	0	0.008695	0.00881668	0	0	0.00882898	0
Shprh	10;10;10;10;10;10;10;10;10;10;10;10;10;10;10;10;10;10;10;10;10;10;10;10;10;10;10;10;10;10;10;10;10;10;10;10;10;10;10;10;10;10;10;10;10;10;10;10;10;10;10;10;10;10;10;10;10;10;10;10;10;10;10;10;10;10;10;10;10;10;10;10;10;10;10;10;10;10;10;10;10;10;10;10;10;10;10;10;10;10;10;10;10;10;10;10;10;10;10;10;10;10;10;10;10;10;10;10;10;10;10;10;10;10;10;10;10;10;10;10;10;10;10;10;10;10;10;10;10;10;10;10;10;…	11149427;11149430;11149473;11149524;11149524;11151613;11151613;11151613;11151613;11151613;11154659;11154659;11154659;11154659;11157020;11157020;11157020;11157020;11159518;11159518;11159518;11159518;11160467;11160467;11160467;11160467;11162119;11162119;11162119;11162119;11162809;11162809;11162809;11162809;11164345;11164345;11164345;11164345;11164345;11166457;11166486;11166486;11166486;11166486;111…	11149586;11149586;11149586;11149586;11149586;11154526;11152268;11152268;11152268;11152268;11154788;11154788;11154788;11154788;11157238;11157238;11157238;11157238;11159596;11159596;11159596;11159596;11160617;11160617;11160617;11160617;11162227;11162227;11162227;11162227;11163062;11163062;11163062;11163062;11164995;11164995;11164995;11164995;11164995;11166737;11166737;11166737;11166737;11166737;111…	+;+;+;+;+;+;+;+;+;+;+;+;+;+;+;+;+;+;+;+;+;+;+;+;+;+;+;+;+;+;+;+;+;+;+;+;+;+;+;+;+;+;+;+;+;+;+;+;+;+;+;+;+;+;+;+;+;+;+;+;+;+;+;+;+;+;+;+;+;+;+;+;+;+;+;+;+;+;+;+;+;+;+;+;+;+;+;+;+;+;+;+;+;+;+;+;+;+;+;+;+;+;+;+;+;+;+;+;+;+;+;+;+;+;+;+;+;+;+;+;+;+;+;+;+;+;+;+;+;+;+;+;+;+;+;+;+;+	14066	1.77807	1.78826	1.8825	1.85735	2.15837	2.09918	1.57431	1.53163	1.63058	1.87419	1.77859	1.63004
Fbxo30	10;10;10;10;10;10	11281330;11281587;11289520;11289520;11295217;11295217	11281500;11281723;11291572;11291572;11295518;11298052	+;+;+;+;+;+	5197	6.70771	6.33626	7.00006	4.98458	5.10846	5.9845	7.16561	7.69405	7.4414	6.29956	6.97718	5.67524
Epm2a	10;10;10;10;10;10	11343404;11343453;11390811;11448642;11448642;11457140	11343768;11343768;11390985;11448883;11448698;11459644	+;+;+;+;+;+	3287	0.86175	0.842824	0.856117	1.38061	0.876862	0.921794	1.05201	1.17956	0.910137	0.752798	1.15039	1.07978
Gm9797	10	11609257	11610438	+	1182	9.80355	10.4405	11.703	15.4106	14.6307	12.0631	10.5769	8.10073	9.7021	10.8966	10.5114	9.66883
Utrn	10;10;10;10;10;10;10;10;10;10;10;10;10;10;10;10;10;10;10;10;10;10;10;10;10;10;10;10;10;10;10;10;10;10;10;10;10;10;10;10;10;10;10;10;10;10;10;10;10;10;10;10;10;10;10;10;10;10;10;10;10;10;10;10;10;10;10;10;10;10;10;10;10;10	12382188;12385518;12401311;12402883;12405854;12406436;12413936;12415181;12415451;12421597;12436281;12439627;12441936;12448007;12455363;12463286;12465181;12475271;12478413;12481224;12486386;12501378;12525338;12538041;12621191;12633944;12636596;12640927;12643403;12649143;12652711;12654699;12658496;12660779;12663366;12664947;12666699;12667500;12669656;12670120;12671751;12678580;12680472;12682277;126…	12384196;12385540;12401403;12402991;12406094;12406594;12414001;12415246;12415489;12421733;12436392;12439793;12442093;12448092;12455564;12463360;12465242;12475331;12478491;12481370;12486654;12501507;12525494;12538213;12621380;12634098;12636801;12641044;12643611;12649218;12652860;12654834;12658671;12660929;12663538;12665138;12666836;12667658;12669826;12670248;12671930;12678750;12680627;12682450;126…	-;-;-;-;-;-;-;-;-;-;-;-;-;-;-;-;-;-;-;-;-;-;-;-;-;-;-;-;-;-;-;-;-;-;-;-;-;-;-;-;-;-;-;-;-;-;-;-;-;-;-;-;-;-;-;-;-;-;-;-;-;-;-;-;-;-;-;-;-;-;-;-;-;-	12382	6.39763	6.88513	5.74747	5.49504	6.02893	5.81055	6.56025	7.30555	6.75251	6.24635	6.35049	6.19727
Stx11	10;10;10;10;10	12939983;12939983;12944152;12964000;12964000	12941983;12941983;12944286;12964259;12964259	-;-;-;-;-	2396	1.19564	1.99715	1.57069	2.236	1.76431	1.90927	1.91505	1.43528	1.72982	1.80068	1.83183	1.6887
Sf3b5	10	13005343	13009183	+	3841	1.72632	1.78676	1.50058	1.67377	1.88431	1.88703	1.54086	1.57998	1.34679	1.33799	1.77556	1.68176
Plagl1	10;10;10;10;10;10;10;10;10;10;10;10;10;10;10;10;10;10;10;10;10;10;10;10;10;10;10;10;10;10;10;10;10;10;10;10;10;10;10;10;10;10;10;10;10;10;10;10;10;10;10;10;10;10;10;10;10;10;10;10;10;10;10;10;10;10;10;10;10;10;10;10;10;10;10;10;10;10;10;10;10;10;10;10;10;10;10;10;10;10;10;10;10;10;10;10;10;10;10;10;10;10;10;10;10;10;10;10;10;10;10;10;10;10;10;10;10;10;10;10;10;10	13060504;13081476;13084638;13090691;13090712;13090788;13090788;13090832;13090832;13090832;13090832;13090832;13090832;13090832;13090832;13090832;13090832;13090832;13090832;13090832;13090835;13090841;13090874;13090874;13091013;13091775;13091775;13091775;13091775;13091775;13091775;13105855;13105855;13105855;13105855;13105855;13105855;13105855;13105855;13105855;13105855;13105855;13105855;13105855;131…	13060859;13081522;13084764;13091020;13091024;13091024;13091024;13091020;13091020;13091024;13091024;13091020;13091024;13091024;13091024;13091020;13091024;13091024;13091020;13091024;13091024;13091024;13091020;13091020;13091020;13091812;13091812;13091812;13091812;13091812;13091812;13105893;13105893;13105893;13105893;13105893;13105893;13105893;13105893;13105893;13105893;13105893;13105893;13106373;131…	+;+;+;+;+;+;+;+;+;+;+;+;+;+;+;+;+;+;+;+;+;+;+;+;+;+;+;+;+;+;+;+;+;+;+;+;+;+;+;+;+;+;+;+;+;+;+;+;+;+;+;+;+;+;+;+;+;+;+;+;+;+;+;+;+;+;+;+;+;+;+;+;+;+;+;+;+;+;+;+;+;+;+;+;+;+;+;+;+;+;+;+;+;+;+;+;+;+;+;+;+;+;+;+;+;+;+;+;+;+;+;+;+;+;+;+;+;+;+;+;+;+	7819	0	0	0	0	0	0.00759823	0.00850485	0	0	0.0243435	0	0
Zc2hc1b	10;10;10;10;10;10	13149540;13153474;13167801;13168708;13171276;13177958	13150169;13153613;13167939;13168827;13171337;13177991	-;-;-;-;-;-	1125	0	0	0	0	0	0	0.0295553	0.0599378	0	0	0	0
Ltv1	10;10;10;10;10;10;10;10;10;10;10	13178640;13179123;13179655;13179995;13180890;13182279;13182861;13185424;13190575;13192108;13193028	13178996;13179323;13179707;13180134;13181017;13182528;13182996;13185511;13190745;13192239;13193137	-;-;-;-;-;-;-;-;-;-;-	1766	61.5333	61.8397	61.6076	79.0537	76.9252	77.2068	59.326	50.1716	53.026	62.3156	60.2593	59.9513
Phactr2	10;10;10;10;10;10;10;10;10;10;10;10;10;10;10;10;10;10;10;10;10;10;10;10;10;10;10;10;10;10;10;10;10;10;10;10;10;10;10;10;10;10;10;10;10;10;10;10;10;10;10;10;10;10;10;10;10;10;10;10;10;10;10;10;10;10;10;10;10	13207717;13213395;13213395;13213397;13214258;13224784;13224784;13224784;13224784;13224784;13232539;13232539;13232539;13232539;13232539;13234150;13234150;13234150;13234150;13234150;13239910;13239910;13239910;13239910;13239910;13245411;13245411;13245411;13245411;13245411;13247002;13247002;13247002;13247002;13247002;13253342;13253342;13253342;13253342;13253342;13255310;13255310;13255310;13257577;132…	13214273;13214273;13214273;13214273;13214273;13224860;13224860;13224860;13224860;13224860;13232676;13232676;13232676;13232676;13232676;13234211;13234211;13234211;13234211;13234211;13239965;13239965;13239965;13239965;13239965;13245567;13245567;13245567;13245567;13245567;13247195;13247195;13247195;13247195;13247195;13253879;13253879;13253879;13253879;13253879;13255321;13255321;13255321;13257816;132…	-;-;-;-;-;-;-;-;-;-;-;-;-;-;-;-;-;-;-;-;-;-;-;-;-;-;-;-;-;-;-;-;-;-;-;-;-;-;-;-;-;-;-;-;-;-;-;-;-;-;-;-;-;-;-;-;-;-;-;-;-;-;-;-;-;-;-;-;-	11688	0.0110159	0.00538696	0.0116031	0.0107852	0.00547997	0.0152491	0	0	0.0319946	0.00542842	0	0.0242932
Fuca2	10;10;10;10;10;10;10;10;10;10;10;10;10;10;10;10;10;10;10;10;10;10;10;10;10;10	13499540;13499544;13501001;13501001;13501003;13501084;13503071;13503071;13503071;13503071;13505739;13505739;13505739;13506037;13506706;13506706;13507235;13507235;13507235;13512618;13512618;13512618;13514707;13514707;13514755;13515117	13499587;13499587;13501373;13501373;13501177;13501373;13503258;13503258;13503258;13503258;13506078;13505880;13506078;13506078;13506916;13506916;13507425;13507425;13507425;13513098;13512726;13512726;13519035;13514874;13515498;13515543	+;+;+;+;+;+;+;+;+;+;+;+;+;+;+;+;+;+;+;+;+;+;+;+;+;+	6161	6.4105	6.38723	5.93229	6.90544	6.52351	7.03939	6.19013	6.12353	6.04438	6.41064	6.30743	6.42908
Pex3	10;10;10;10;10;10;10;10;10;10;10;10;10;10;10;10;10;10;10;10;10;10;10;10;10;10;10;10;10;10;10;10;10;10;10;10;10;10;10;10;10;10;10;10;10;10;10;10;10;10;10;10;10;10;10;10;10;10;10;10;10;10;10;10;10;10;10;10	13523842;13523847;13524116;13524142;13527741;13527741;13527741;13527741;13528967;13531258;13531258;13531258;13531258;13531266;13532340;13532340;13532340;13532340;13532340;13532340;13534672;13534672;13534672;13534672;13534672;13534672;13535555;13535555;13535555;13535555;13535555;13535555;13535709;13535709;13535709;13535709;13535709;13535709;13535727;13535943;13535943;13535943;13535943;13535943;135…	13523943;13523943;13524968;13524968;13527837;13527837;13527837;13527837;13531380;13531380;13531380;13531380;13531380;13531380;13532410;13532410;13532410;13532410;13532410;13532410;13534837;13534837;13534837;13534837;13534837;13534837;13535609;13535609;13535609;13535609;13535609;13535609;13535775;13535961;13535775;13535775;13535775;13535775;13535775;13536067;13536067;13536067;13536067;13536067;135…	-;-;-;-;-;-;-;-;-;-;-;-;-;-;-;-;-;-;-;-;-;-;-;-;-;-;-;-;-;-;-;-;-;-;-;-;-;-;-;-;-;-;-;-;-;-;-;-;-;-;-;-;-;-;-;-;-;-;-;-;-;-;-;-;-;-;-;-	4740	3.66023	3.99163	3.71231	4.54765	4.13487	4.01084	3.339	3.47819	3.39897	3.79479	3.58989	3.93112
Adat2	10;10;10;10;10;10	13552894;13556852;13560114;13561704;13562637;13562815	13553361;13556956;13560264;13561810;13562709;13563376	+;+;+;+;+;+	1466	31.1344	32.8772	30.8284	29.8806	31.7191	30.8603	29.3713	29.5294	31.5241	31.7453	30.3536	28.7135
Aig1	10;10;10;10;10;10;10;10;10;10;10;10;10;10;10;10;10;10;10;10;10;10;10;10;10;10;10;10;10;10;10	13647054;13647669;13652451;13653586;13653586;13653588;13690524;13690524;13690524;13690524;13798147;13801848;13801848;13801848;13801848;13826504;13829243;13829243;13829243;13829243;13829243;13829295;13829628;13844181;13855136;13861119;13868618;13868618;13868618;13868618;13868618	13647706;13647706;13653011;13653749;13653749;13653749;13690639;13690639;13690639;13690639;13801949;13801949;13801949;13801949;13801949;13829398;13829398;13829398;13829398;13829398;13829398;13829398;13829829;13844286;13855260;13861326;13868976;13868829;13868957;13868822;13868980	-;-;-;-;-;-;-;-;-;-;-;-;-;-;-;-;-;-;-;-;-;-;-;-;-;-;-;-;-;-;-	9196	3.08722	3.6014	3.65736	3.75938	3.55562	3.5888	3.45658	3.3253	3.32773	3.1703	3.3997	3.33465
Hivep2	10;10;10;10;10;10;10;10;10;10;10;10;10;10;10;10;10;10;10;10;10;10;10;10;10;10;10;10;10;10;10;10;10;10;10;10;10;10;10;10;10;10;10	13966075;13966379;13966379;13966646;13966961;13967024;14004201;14004201;14004201;14004201;14066583;14066583;14066583;14066583;14066583;14077011;14110665;14117519;14117519;14123018;14126452;14126452;14126452;14126452;14127293;14127293;14127293;14127293;14133740;14133740;14133740;14139385;14139385;14139385;14142241;14142241;14142241;14143059;14143059;14143059;14148912;14148912;14148912	13966220;13966697;13966697;13966697;13967092;13967080;14004275;14004275;14004826;14004275;14066684;14066684;14066684;14066684;14066684;14079675;14110786;14117600;14117600;14123200;14126496;14126496;14126496;14126496;14128780;14132798;14132798;14132798;14133894;14133894;14133894;14139560;14139560;14139560;14142342;14142342;14142342;14143954;14143954;14143954;14151374;14151373;14150589	+;+;+;+;+;+;+;+;+;+;+;+;+;+;+;+;+;+;+;+;+;+;+;+;+;+;+;+;+;+;+;+;+;+;+;+;+;+;+;+;+;+;+	13720	4.66402	4.57077	4.90031	4.56408	4.33224	4.73942	4.93171	5.31036	5.18319	4.90884	5.01755	4.822
Adgrg6	10;10;10;10;10;10;10;10;10;10;10;10;10;10;10;10;10;10;10;10;10;10;10;10;10;10;10;10;10;10;10;10;10;10;10;10;10;10;10;10;10;10;10;10;10;10;10;10;10;10;10;10;10;10;10	14402583;14407866;14407898;14409673;14409673;14410456;14410456;14420426;14420426;14422673;14422673;14426736;14426736;14428090;14428090;14431606;14431606;14432921;14432921;14434278;14434278;14436780;14436780;14438420;14438420;14439610;14439610;14440338;14440338;14441393;14441393;14444006;14444006;14448063;14448063;14448818;14448818;14450579;14450579;14456138;14458080;14458080;14467133;14467133;144…	14405438;14407911;14407911;14409825;14409825;14410557;14410557;14420709;14420709;14422769;14422769;14427004;14427004;14428217;14428217;14431712;14431712;14432966;14432966;14434397;14434397;14436920;14436920;14438591;14438591;14439820;14439820;14440393;14440393;14441504;14441504;14444148;14444148;14448128;14448128;14448870;14448870;14450664;14450664;14456221;14458148;14458148;14467756;14467756;144…	-;-;-;-;-;-;-;-;-;-;-;-;-;-;-;-;-;-;-;-;-;-;-;-;-;-;-;-;-;-;-;-;-;-;-;-;-;-;-;-;-;-;-;-;-;-;-;-;-;-;-;-;-;-;-	11748	0	0.00267972	0	0	0	0.00505708	0.00849073	0.00286985	0.0053052	0.00270035	0.00287385	0
Vta1	10;10;10;10;10;10;10;10;10;10;10;10;10;10;10;10;10;10;10;10;10;10;10;10;10;10;10;10;10;10;10;10;10	14654755;14655355;14655663;14655788;14655839;14661066;14661066;14661066;14661066;14667932;14667932;14667932;14667932;14667932;14675934;14675934;14675934;14684064;14684064;14684064;14684064;14684881;14684881;14684881;14684881;14686308;14687614;14687614;14687614;14705350;14705350;14705350;14705350	14655845;14655845;14655845;14655845;14655845;14661152;14661152;14661152;14661152;14668261;14668108;14668108;14668108;14668108;14676042;14676042;14676042;14684093;14684139;14684139;14684139;14685008;14685008;14685008;14685008;14686443;14687708;14687708;14687708;14705465;14705459;14705500;14705560	-;-;-;-;-;-;-;-;-;-;-;-;-;-;-;-;-;-;-;-;-;-;-;-;-;-;-;-;-;-;-;-;-	2263	12.0048	11.449	11.0717	11.6421	10.1891	11.4201	11.0196	11.7548	11.7463	11.7474	11.4728	11.3394
Nmbr	10;10;10;10;10;10;10;10;10;10;10;10;10;10;10;10;10;10;10;10;10;10;10;10;10;10;10;10;10;10;10	14705591;14705597;14705609;14705621;14705627;14719827;14719827;14719827;14719827;14734803;14734803;14734803;14734803;14735006;14753281;14753281;14753281;14757136;14758654;14760157;14760219;14760219;14766677;14766677;14766677;14766677;14767147;14769958;14770155;14770155;14770155	14705673;14705673;14705673;14705673;14705673;14720451;14720042;14720042;14720042;14734912;14734912;14734912;14734912;14735063;14753324;14753358;14753358;14757210;14759019;14760710;14760710;14760710;14767025;14767025;14767025;14766771;14767296;14770041;14770583;14770583;14770850	+;+;+;+;+;+;+;+;+;+;+;+;+;+;+;+;+;+;+;+;+;+;+;+;+;+;+;+;+;+;+	3228	0	0.0195052	0.0420128	0.0976283	0.019842	0.0184048	0.0206008	0.0835564	0.0193078	0.0196553	0	0.0549759
Gje1	10;10;10	14715623;14717249;14718110	14716814;14717431;14718214	-;-;-	1480	0	0	0	0	0	0.0401423	0	0	0	0	0	0
Cited2	10;10	17723228;17723938	17723459;17725673	+;+	1968	121.818	115.752	115.926	138.068	149.547	133.311	136.293	132.016	133.012	129.393	136.747	134.125
Txlnb	10;10;10;10;10;10;10;10;10;10;10;10;10	17796226;17796256;17799088;17799088;17806765;17806765;17815229;17827792;17830236;17833278;17838908;17841426;17842698	17796421;17796421;17799533;17799533;17807908;17806856;17815399;17827986;17830355;17833352;17839000;17841521;17845665	+;+;+;+;+;+;+;+;+;+;+;+;+	5504	0.538032	0.920877	0.597514	0.858859	0.535301	0.917496	0.567855	0.643182	0.707729	0.657067	0.70542	0.619054
Heca	10;10;10;10	17900466;17908034;17914992;17947509	17902377;17908188;17916032;17948067	-;-;-;-	3667	12.4996	11.4353	11.3168	10.7168	11.3009	11.0332	11.8781	13.0189	12.6622	11.5579	12.1164	11.5663
Abracl	10;10;10	18011263;18018839;18023067	18011816;18018905;18023252	-;-;-	807	10.7294	12.3273	11.8056	14.7223	13.0957	15.1287	11.3716	10.0268	9.07465	13.7194	11.0448	11.8748
Reps1	10;10;10;10;10;10;10;10;10;10;10;10;10;10;10;10;10;10;10;10;10;10;10;10;10;10;10;10;10;10;10;10;10;10;10;10;10;10;10;10;10;10;10;10;10;10;10;10;10;10;10;10;10;10;10;10;10;10;10;10;10;10;10;10;10;10;10;10;10;10;10;10;10;10;10;10;10;10;10;10;10;10;10;10;10;10;10;10;10;10;10;10;10;10;10;10;10;10;10;10;10;10;10;10;10;10;10;10;10;10;10;10;10;10;10;10;10;10;10;10;10;10;10;10;10;10;10;10	18055861;18055906;18055940;18055940;18055959;18056004;18089448;18089448;18089448;18089448;18089448;18089448;18091468;18092186;18092845;18092845;18092845;18092845;18092845;18092845;18093170;18093170;18093170;18093170;18093170;18093170;18093170;18093171;18093779;18093779;18093779;18093779;18093779;18093779;18093779;18094410;18094410;18094410;18094410;18094410;18094410;18094531;18094845;18094845;180…	18056115;18056115;18056115;18056115;18056115;18056115;18089571;18089571;18089571;18089571;18089571;18089571;18093041;18092305;18093041;18093041;18093041;18093041;18093041;18093041;18093323;18093323;18093323;18093323;18093323;18093323;18093323;18093323;18093903;18093840;18093837;18093903;18093903;18093903;18093903;18094572;18094572;18094572;18094572;18094572;18094572;18094572;18094908;18094908;180…	+;+;+;+;+;+;+;+;+;+;+;+;+;+;+;+;+;+;+;+;+;+;+;+;+;+;+;+;+;+;+;+;+;+;+;+;+;+;+;+;+;+;+;+;+;+;+;+;+;+;+;+;+;+;+;+;+;+;+;+;+;+;+;+;+;+;+;+;+;+;+;+;+;+;+;+;+;+;+;+;+;+;+;+;+;+;+;+;+;+;+;+;+;+;+;+;+;+;+;+;+;+;+;+;+;+;+;+;+;+;+;+;+;+;+;+;+;+;+;+;+;+;+;+;+;+;+;+	5564	2.48181	2.43862	2.42522	2.27692	3.02176	2.47188	2.65328	2.47833	2.60996	2.16661	2.48786	2.48141
Ect2l	10;10;10;10;10;10;10;10;10;10;10;10;10;10;10;10;10;10;10;10;10;10;10;10;10;10;10;10;10;10;10;10;10;10;10;10;10;10;10;10;10;10;10;10;10;10;10;10;10;10;10;10;10;10;10;10;10;10;10;10;10;10;10;10;10;10;10;10;10;10;10;10;10;10;10;10;10;10;10;10;10;10;10;10;10;10;10;10;10;10;10;10;10;10	18128903;18129022;18129022;18129022;18129022;18130593;18130593;18130593;18130593;18130593;18136906;18136906;18136906;18136906;18136906;18138808;18138808;18138808;18138808;18138808;18139005;18140260;18140260;18140260;18140260;18140513;18140513;18140513;18140513;18141828;18141828;18141828;18141828;18142893;18142893;18142893;18142893;18143068;18144556;18144556;18144556;18144556;18144556;18145376;181…	18129146;18129146;18129146;18129146;18129146;18130765;18130765;18130765;18130765;18130765;18136994;18136994;18136994;18136994;18136994;18138873;18138873;18138873;18138873;18138867;18139114;18140416;18140416;18140416;18140416;18140586;18140586;18140586;18140586;18141975;18141975;18141975;18141975;18143107;18143107;18143107;18143107;18143107;18144642;18144642;18144642;18144642;18144642;18145661;181…	-;-;-;-;-;-;-;-;-;-;-;-;-;-;-;-;-;-;-;-;-;-;-;-;-;-;-;-;-;-;-;-;-;-;-;-;-;-;-;-;-;-;-;-;-;-;-;-;-;-;-;-;-;-;-;-;-;-;-;-;-;-;-;-;-;-;-;-;-;-;-;-;-;-;-;-;-;-;-;-;-;-;-;-;-;-;-;-;-;-;-;-;-;-	4257	0	0.0147904	0	0	0	0	0	0	0.0146407	0	0.0158619	0.0333497
Ccdc28a	10;10;10;10;10;10;10;10;10;10;10;10;10;10;10;10;10;10;10;10;10;10;10;10;10;10	18213676;18213682;18213775;18214058;18214078;18216193;18216260;18216260;18216260;18216260;18216784;18219488;18219488;18219488;18219488;18219488;18224897;18224897;18224897;18224897;18227431;18230419;18230419;18234852;18234852;18234852	18214178;18214178;18214178;18214178;18214178;18216282;18216335;18216282;18216282;18216282;18218392;18219642;18219614;18219642;18219642;18219642;18225060;18225060;18225060;18225060;18227473;18230618;18230618;18234978;18234998;18234996	-;-;-;-;-;-;-;-;-;-;-;-;-;-;-;-;-;-;-;-;-;-;-;-;-;-	2964	6.86337	6.03287	6.98905	6.88979	6.85014	7.2359	6.33808	6.5519	6.38184	6.26125	6.91416	6.14292
Nhsl1	10;10;10;10;10;10;10;10;10;10;10;10;10;10;10;10;10;10;10;10;10;10;10;10;10;10;10;10;10;10;10;10;10;10;10;10;10;10;10;10;10;10;10;10;10;10	18318985;18390322;18407638;18407675;18407675;18408415;18418716;18419245;18469888;18469968;18469981;18469981;18472919;18472919;18472919;18472919;18472919;18472919;18472919;18472919;18498033;18498033;18498033;18498033;18498033;18498033;18498033;18511550;18511550;18511550;18511550;18511550;18511550;18516029;18516029;18523791;18523791;18523791;18523791;18523791;18527536;18527536;18527536;18531268;185…	18319276;18390510;18407854;18408514;18408514;18408514;18418794;18421140;18470165;18470087;18470165;18470165;18473071;18473071;18473427;18473071;18473071;18473071;18473071;18473071;18498078;18498157;18498157;18498157;18498157;18498157;18498157;18512510;18511742;18511742;18511742;18511742;18511742;18516160;18516160;18524289;18527042;18525959;18527042;18527042;18527668;18527668;18527668;18533889;185…	+;+;+;+;+;+;+;+;+;+;+;+;+;+;+;+;+;+;+;+;+;+;+;+;+;+;+;+;+;+;+;+;+;+;+;+;+;+;+;+;+;+;+;+;+;+	11348	0.850943	0.995931	1.03972	1.20803	1.36024	1.07063	0.843841	0.882389	0.793622	0.872205	0.717012	0.963312
Hebp2	10;10;10;10;10;10;10;10;10;10;10	18539498;18540758;18542870;18544265;18544383;18545078;18545078;18545078;18545694;18545694;18545694	18541332;18541332;18544445;18544445;18544445;18545213;18545213;18545213;18545887;18546064;18546076	-;-;-;-;-;-;-;-;-;-;-	3930	2.17046	2.62746	2.46734	2.45379	2.46095	2.40363	2.47046	2.29914	2.09337	2.32479	2.11335	2.67322
Arfgef3	10;10;10;10;10;10;10;10;10;10;10;10;10;10;10;10;10;10;10;10;10;10;10;10;10;10;10;10;10;10;10;10;10;10;10;10;10;10;10;10;10;10;10;10;10;10;10;10;10;10;10;10;10;10;10;10;10;10;10;10;10;10;10;10;10;10;10	18581839;18589403;18591130;18594908;18594908;18597328;18597328;18597696;18597696;18599186;18599186;18600434;18600434;18603407;18603407;18607645;18607645;18608321;18608321;18611204;18611204;18613138;18613138;18616849;18616849;18619648;18619648;18621126;18621126;18625148;18625148;18627621;18627621;18630031;18630031;18630280;18630280;18630819;18630819;18634763;18634763;18635680;18635680;18646161;186…	18589772;18589772;18592342;18595029;18595029;18597459;18597459;18597798;18597798;18599300;18599300;18600610;18600610;18603535;18603535;18607789;18607789;18608424;18608424;18611326;18611326;18613282;18613282;18617028;18617028;18619793;18619793;18621259;18621259;18625465;18625465;18627771;18627771;18630141;18630141;18630495;18630495;18630926;18630926;18634928;18634928;18635846;18635846;18647059;186…	-;-;-;-;-;-;-;-;-;-;-;-;-;-;-;-;-;-;-;-;-;-;-;-;-;-;-;-;-;-;-;-;-;-;-;-;-;-;-;-;-;-;-;-;-;-;-;-;-;-;-;-;-;-;-;-;-;-;-;-;-;-;-;-;-;-;-	14579	2.68917	2.96265	2.73253	2.89875	2.85564	2.89534	2.95801	3.23529	2.94335	2.91147	3.08928	2.70228
Gm4922	10;10;10;10;10;10	18779725;18779813;18783437;18783437;18785694;18786657	18780187;18780187;18785010;18785011;18785876;18786793	-;-;-;-;-;-	2358	0	0	0	0.0133649	0.0135814	0.0251953	0	0.0285963	0	0	0.0286362	0.0301038
Perp	10;10;10	18845020;18853537;18855650	18845406;18853677;18857073	+;+;+	1952	0	0.0967666	0.034738	0.0322893	0.0328125	0.0608715	0	0.0345441	0.031929	0.0325038	0.0345923	0.0727304
Tnfaip3	10;10;10;10;10;10;10;10;10;10;10;10;10;10;10;10;10;10;10;10;10;10;10;10;10;10;10;10;10;10;10	19000910;19000913;19000929;19003576;19003576;19003576;19004457;19004457;19005551;19005551;19005551;19006863;19006863;19007182;19007182;19007182;19007267;19008145;19008145;19008145;19008145;19008266;19011481;19011481;19011481;19011481;19011516;19014402;19015153;19015153;19015548	19003015;19003015;19003015;19005331;19003757;19003757;19005331;19005331;19007033;19005731;19005731;19007033;19007033;19007329;19007329;19007329;19007329;19008845;19008335;19008335;19008335;19008335;19011790;19011963;19011790;19011790;19011790;19014582;19015376;19015410;19015657	-;-;-;-;-;-;-;-;-;-;-;-;-;-;-;-;-;-;-;-;-;-;-;-;-;-;-;-;-;-;-	7226	1.01563	0.993324	1.173	1.08595	1.09911	1.03594	1.07673	1.39041	1.59997	1.26438	1.1634	1.11988
Olig3	10	19356533	19358604	+	2072	0.0310698	0	0	0	0	0	0	0	0	0	0	0
Ifngr1	10;10;10;10;10;10;10;10;10;10;10;10;10;10;10;10;10;10;10;10;10;10	19591949;19591958;19592031;19592053;19592062;19597416;19597416;19597416;19597416;19599039;19601320;19601320;19601320;19601320;19603754;19603754;19605919;19606234;19607257;19607257;19609137;19609137	19592197;19592197;19592197;19592197;19592197;19597530;19597516;19597851;19597530;19599137;19601403;19601483;19601483;19601483;19603774;19603932;19606420;19606420;19607381;19607381;19609256;19610229	+;+;+;+;+;+;+;+;+;+;+;+;+;+;+;+;+;+;+;+;+;+	2847	6.06004	6.21445	5.43041	6.84085	7.32288	6.55248	5.16205	5.23429	4.9694	6.03942	5.05185	6.03384
Il22ra2	10;10;10;10;10	19621998;19624401;19626629;19631614;19632769	19622097;19624536;19626807;19631783;19634681	+;+;+;+;+	2498	0	0	0	0	0	0	0	0	0	0	0.0270313	0
Slc35d3	10;10	19847916;19850584	19849669;19851459	-;-	2630	0.367167	0.454864	0.412524	0.143792	0.121768	0.316254	0.379274	0.384582	0.45026	0.43424	0.397956	0.350876
Pex7	10;10;10;10;10;10;10;10;10;10;10;10;10;10;10;10;10;10;10;10;10;10	19853900;19860789;19860832;19869294;19869294;19869294;19884778;19884778;19887060;19887060;19888656;19888656;19894250;19894250;19894725;19903538;19904563;19904563;19905845;19905845;19907459;19907459	19860994;19860994;19860994;19869674;19869393;19869393;19884833;19884833;19887173;19887173;19888762;19888762;19894358;19894358;19894802;19907651;19904713;19904713;19905902;19905902;19907647;19907689	-;-;-;-;-;-;-;-;-;-;-;-;-;-;-;-;-;-;-;-;-;-	12092	0.537714	0.528509	0.555165	0.753197	0.685946	0.623978	0.494951	0.393137	0.396879	0.545693	0.524914	0.622262
Map3k5	10;10;10;10;10;10;10;10;10;10;10;10;10;10;10;10;10;10;10;10;10;10;10;10;10;10;10;10;10;10;10;10;10;10;10;10;10;10;10;10;10;10;10;10;10;10;10;10;10;10;10;10;10;10;10;10;10;10;10;10;10;10;10;10;10;10;10;10;10;10;10;10;10;10;10;10	19934472;19934526;19935223;19951055;20000566;20000566;20000566;20019558;20019558;20023608;20023608;20023608;20024885;20024885;20026181;20026181;20029033;20029033;20046372;20046372;20056475;20056475;20058937;20058937;20067829;20067829;20076482;20076482;20076482;20079242;20079242;20079242;20082387;20082387;20082387;20094362;20094362;20094362;20099505;20099505;20099505;20099525;20100061;20100061;201…	19935074;19935074;19935423;19951176;20000705;20000705;20000705;20019581;20019581;20023699;20023801;20023801;20025053;20025053;20026287;20026287;20029203;20029203;20046484;20046484;20056634;20056634;20059090;20059090;20067936;20067936;20076531;20076531;20076531;20079337;20079337;20079337;20082468;20082468;20082468;20094495;20094495;20094495;20099632;20099632;20099632;20099632;20100197;20100158;201…	+;+;+;+;+;+;+;+;+;+;+;+;+;+;+;+;+;+;+;+;+;+;+;+;+;+;+;+;+;+;+;+;+;+;+;+;+;+;+;+;+;+;+;+;+;+;+;+;+;+;+;+;+;+;+;+;+;+;+;+;+;+;+;+;+;+;+;+;+;+;+;+;+;+;+;+	6086	7.47324	7.5574	6.99701	7.71549	7.25639	6.93091	6.32105	5.98848	5.85261	6.60953	6.49611	6.58995
Map7	10;10;10;10;10;10;10;10;10;10;10;10;10;10;10;10;10;10;10;10;10;10;10;10;10;10;10;10;10;10;10;10;10;10;10;10;10;10;10;10;10;10;10;10;10;10;10;10;10;10;10;10;10;10;10;10;10;10;10;10;10;10;10;10;10;10;10;10;10;10;10;10;10;10;10;10;10;10;10;10;10	20148471;20148984;20148995;20148998;20170780;20170988;20171022;20171706;20172007;20229795;20230784;20230784;20230784;20230784;20230784;20230784;20230784;20230784;20230784;20233369;20233369;20233369;20233369;20233369;20233369;20233369;20233369;20233369;20245270;20245270;20245270;20245270;20245270;20245270;20245270;20246598;20246598;20246598;20246598;20246598;20250370;20250370;20250370;20250370;202…	20149080;20149080;20149080;20149080;20172679;20171321;20171321;20171741;20172144;20229898;20230882;20230882;20230882;20230882;20230882;20230882;20230882;20230882;20230882;20233446;20233446;20233491;20233446;20233446;20233446;20233858;20233446;20233446;20245389;20245433;20245433;20245402;20245433;20245433;20245433;20246715;20246715;20246715;20246715;20246715;20250481;20250480;20250480;20250480;202…	+;+;+;+;+;+;+;+;+;+;+;+;+;+;+;+;+;+;+;+;+;+;+;+;+;+;+;+;+;+;+;+;+;+;+;+;+;+;+;+;+;+;+;+;+;+;+;+;+;+;+;+;+;+;+;+;+;+;+;+;+;+;+;+;+;+;+;+;+;+;+;+;+;+;+;+;+;+;+;+;+	7935	0.048678	0.0357067	0.0683641	0.0714883	0.0565028	0.0711279	0.0796149	0.0679824	0.078545	0.0639671	0.0510579	0.116295
Bclaf1	10;10;10;10;10;10;10;10;10;10;10;10;10;10;10;10;10;10;10;10;10;10;10;10;10;10;10;10;10;10;10;10;10;10;10;10;10;10;10;10;10;10;10;10;10;10;10;10;10;10;10;10;10;10;10;10;10;10;10;10;10;10;10;10;10;10;10;10;10;10;10;10;10;10;10;10;10;10;10;10;10;10;10;10;10;10;10;10;10;10	20312469;20312472;20312484;20312528;20312529;20312532;20312537;20315954;20318008;20318008;20318008;20318008;20318008;20318008;20322003;20322003;20322003;20322003;20322003;20322003;20322963;20322963;20322963;20322969;20322969;20323720;20325140;20325140;20325140;20325140;20325140;20325140;20325930;20325930;20325930;20325930;20325930;20325930;20326045;20327164;20328102;20328102;20328102;20328102;203…	20312604;20312604;20312604;20312604;20312604;20315595;20312604;20319941;20318111;20318111;20318111;20318111;20318111;20318111;20322595;20322116;20322116;20322116;20322116;20322116;20323868;20323868;20323868;20323868;20323868;20323868;20325805;20325805;20325805;20325805;20325805;20325805;20326099;20326099;20326099;20326099;20326099;20326099;20326099;20327391;20328207;20328207;20328207;20328207;203…	+;+;+;+;+;+;+;+;+;+;+;+;+;+;+;+;+;+;+;+;+;+;+;+;+;+;+;+;+;+;+;+;+;+;+;+;+;+;+;+;+;+;+;+;+;+;+;+;+;+;+;+;+;+;+;+;+;+;+;+;+;+;+;+;+;+;+;+;+;+;+;+;+;+;+;+;+;+;+;+;+;+;+;+;+;+;+;+;+;+	15301	25.6817	26.3398	26.0005	32.9767	34.2959	32.2155	24.1816	21.964	22.1689	25.9578	24.5233	24.3977
Mtfr2	10;10;10;10;10;10;10;10;10;10;10;10;10;10;10;10;10;10;10	20347770;20347819;20348007;20348335;20348335;20348335;20352824;20352824;20353367;20353367;20353367;20354030;20354030;20354030;20357255;20357255;20357255;20360535;20360535	20347923;20347923;20348155;20348435;20348435;20348435;20352928;20352928;20353479;20353479;20353479;20354265;20354265;20354265;20357351;20357766;20357766;20360895;20361304	+;+;+;+;+;+;+;+;+;+;+;+;+;+;+;+;+;+;+	2140	1.24843	1.0739	1.44173	0.765771	0.463913	0.694049	0.745788	1.7015	1.68919	1.12663	1.04126	1.22731
Pde7b	10;10;10;10;10;10;10;10;10;10;10;10;10;10;10;10;10;10;10;10;10;10;10;10;10;10;10;10;10;10;10;10;10;10;10;10;10;10;10;10;10;10;10;10;10;10;10;10;10;10;10;10;10;10;10;10;10;10;10;10;10;10;10;10;10;10;10;10;10	20398004;20398928;20400418;20400418;20407087;20407128;20407128;20407128;20407128;20410343;20410343;20410343;20410343;20410343;20412996;20412996;20412996;20412996;20412996;20418732;20418732;20418732;20418732;20418732;20434465;20434465;20434465;20434465;20434465;20436196;20436196;20436196;20436196;20436196;20438725;20438725;20438725;20438725;20438725;20440765;20440765;20440765;20440765;20440765;204…	20400632;20400632;20400632;20400632;20407208;20407208;20407208;20407208;20407208;20410439;20410439;20410439;20410439;20410439;20413140;20413140;20413140;20413140;20413140;20418823;20418823;20418823;20418823;20418823;20434596;20434596;20434596;20434596;20434596;20436296;20436296;20436296;20436296;20436296;20438820;20438820;20438820;20438820;20438820;20440828;20440828;20440828;20440828;20440828;204…	-;-;-;-;-;-;-;-;-;-;-;-;-;-;-;-;-;-;-;-;-;-;-;-;-;-;-;-;-;-;-;-;-;-;-;-;-;-;-;-;-;-;-;-;-;-;-;-;-;-;-;-;-;-;-;-;-;-;-;-;-;-;-;-;-;-;-;-;-	12444	0	0.00252985	0	0	0	0.00477423	0.0106878	0	0.00500847	0.00509863	0	0.00570434
Ahi1	10;10;10;10;10;10;10;10;10;10;10;10;10;10;10;10;10;10;10;10;10;10;10;10;10;10;10;10;10;10;10;10;10;10;10;10;10;10;10;10;10;10;10;10;10;10;10;10;10;10;10;10;10;10;10;10;10;10;10;10;10;10;10;10;10;10;10;10;10;10;10;10	20952547;20952625;20959612;20959684;20963065;20963065;20963673;20963673;20965517;20965517;20965926;20965926;20968988;20968988;20970849;20970849;20972024;20972024;20976997;20976997;20979380;20979380;20981324;20981324;20984305;20984305;20986970;20986970;20988544;20988544;21000506;21000506;21000537;21007752;21007752;21017913;21017913;21017913;21040820;21040820;21041186;21041186;21041186;21041186;210…	20952752;20953999;20960080;20960080;20963234;20963234;20963892;20963892;20965709;20965709;20966021;20966021;20969173;20969173;20971001;20971001;20972156;20972156;20977120;20977120;20979609;20979609;20981430;20981430;20984423;20984423;20987100;20987100;20988684;20988684;21000705;21000705;21000705;21007778;21007778;21018033;21018033;21018033;21041062;21041062;21041241;21041241;21041241;21041241;210…	+;+;+;+;+;+;+;+;+;+;+;+;+;+;+;+;+;+;+;+;+;+;+;+;+;+;+;+;+;+;+;+;+;+;+;+;+;+;+;+;+;+;+;+;+;+;+;+;+;+;+;+;+;+;+;+;+;+;+;+;+;+;+;+;+;+;+;+;+;+;+;+	7040	11.4031	11.7787	11.5005	13.7562	14.1701	12.9243	11.2973	9.96604	9.67638	11.608	11.3899	12.0795
Myb	10;10;10;10;10;10;10;10;10;10;10;10;10;10;10;10;10;10;10;10;10;10;10;10;10;10;10;10;10;10;10;10;10;10;10;10;10;10;10;10;10;10;10;10;10;10;10;10;10	21124935;21125276;21138893;21139293;21139293;21140567;21140567;21140567;21141759;21141759;21141759;21141972;21141972;21141972;21142962;21142962;21142962;21143529;21144969;21146186;21146186;21146186;21146894;21148332;21148332;21148332;21148778;21148778;21148778;21150306;21150306;21150306;21152436;21152436;21152436;21152892;21152892;21152892;21154684;21154684;21154684;21156340;21156340;21156340;211…	21126289;21126289;21139400;21139400;21139400;21140677;21140677;21140677;21141884;21141884;21141884;21142086;21142086;21142086;21143092;21143092;21143092;21146761;21145325;21146440;21146440;21146440;21149147;21148436;21148436;21148436;21148858;21148858;21148858;21150540;21150540;21150540;21152656;21152656;21152656;21152984;21152984;21152984;21154755;21154755;21154755;21156457;21156457;21156457;211…	-;-;-;-;-;-;-;-;-;-;-;-;-;-;-;-;-;-;-;-;-;-;-;-;-;-;-;-;-;-;-;-;-;-;-;-;-;-;-;-;-;-;-;-;-;-;-;-;-	8933	0	0	0	0	0	0.0133014	0.00744424	0.00754842	0	0	0	0.00794636
Hbs1l	10;10;10;10;10;10;10;10;10;10;10;10;10;10;10;10;10;10;10;10;10;10;10	21295979;21295979;21299178;21299178;21304530;21304530;21307585;21307585;21309099;21336967;21341714;21342399;21345077;21347262;21349312;21351927;21352542;21354639;21358313;21358732;21364675;21367642;21368289	21296176;21296176;21299243;21299243;21304643;21304643;21307779;21307779;21311198;21337075;21341979;21342564;21345194;21347408;21349386;21352044;21352610;21354743;21358403;21358840;21364775;21367786;21368889	+;+;+;+;+;+;+;+;+;+;+;+;+;+;+;+;+;+;+;+;+;+;+	4893	9.99266	11.4396	10.7263	11.4645	12.1476	11.3284	10.6551	10.6113	10.4513	10.8793	10.564	10.5687
Aldh8a1	10;10;10;10;10;10;10;10;10;10;10;10;10;10;10	21377291;21377300;21377347;21380830;21380830;21380830;21382292;21382292;21384636;21384636;21384636;21388938;21389068;21391567;21395388	21377478;21377478;21377478;21382447;21380977;21380977;21382447;21382447;21384785;21385542;21384785;21388996;21389324;21391728;21396585	+;+;+;+;+;+;+;+;+;+;+;+;+;+;+	4389	0.0440032	0.107592	0.0926981	0.0574425	0.0145933	0.054145	0.0454541	0.122907	0.0994026	0.043368	0.0615394	0
1700020N01Rik	10;10;10;10;10	21593145;21593332;21616320;21621646;21621646	21593234;21593572;21616393;21622376;21621765	+;+;+;+;+	1136	0	0	0	0	0	0	0.0585382	0	0	0	0.0594402	0
Sgk1	10;10;10;10;10;10;10;10;10;10;10;10;10;10;10;10;10;10;10;10;10;10;10;10;10;10;10;10;10;10;10;10;10;10;10;10;10;10;10;10;10;10;10;10;10;10;10;10;10;10;10;10;10;10;10;10;10;10;10;10;10;10;10;10;10;10;10;10;10;10;10;10;10;10;10;10;10;10;10;10;10;10;10;10;10;10;10;10;10;10;10;10;10;10;10	21882184;21882369;21898736;21928342;21928470;21969449;21969449;21978672;21978672;21990291;21992223;21992223;21993890;21994666;21994683;21994711;21994910;21994966;21994966;21994966;21994966;21994966;21994966;21994966;21994966;21994966;21995474;21995474;21995474;21995474;21995474;21995474;21995474;21995474;21995474;21995474;21995794;21995794;21995794;21995794;21995794;21995794;21995794;21995794;219…	21882707;21882707;21899145;21928551;21928551;21969524;21969524;21978982;21978982;21990402;21992407;21992407;21994181;21994825;21994825;21994825;21995041;21995041;21995041;21995041;21995041;21995041;21995041;21995041;21995041;21995041;21995549;21995601;21995549;21995549;21995549;21995549;21995549;21995549;21995549;21995549;21995898;21995898;21995898;21995898;21995874;21995898;21995893;21995898;219…	+;+;+;+;+;+;+;+;+;+;+;+;+;+;+;+;+;+;+;+;+;+;+;+;+;+;+;+;+;+;+;+;+;+;+;+;+;+;+;+;+;+;+;+;+;+;+;+;+;+;+;+;+;+;+;+;+;+;+;+;+;+;+;+;+;+;+;+;+;+;+;+;+;+;+;+;+;+;+;+;+;+;+;+;+;+;+;+;+;+;+;+;+;+;+	4903	1.30644	1.05302	1.53513	1.19553	1.52189	1.44194	1.09182	1.98728	1.6271	1.197	1.4736	1.29577
4930444G20Rik	10	22066307	22068079	-	1773	0	0.106536	0.152981	0.0710985	0.0722503	0.067017	0.0187534	0.152126	0.175763	0.125249	0.114254	0.100091
E030030I06Rik	10;10;10;10;10;10;10;10;10;10;10	22113050;22113050;22117362;22144302;22144421;22148489;22148489;22148489;22148489;22148489;22148489	22114348;22114348;22117856;22144514;22144514;22148610;22148819;22148823;22148697;22149270;22149270	-;-;-;-;-;-;-;-;-;-;-	2789	3.75088	4.25546	4.31554	3.85314	3.88112	4.26035	3.82687	2.67157	3.60902	3.73086	4.44269	3.32145
Raet1e	10;10;10;10;10;10;10;10;10;10;10;10;10;10;10;10;10;10;10;10;10;10;10;10;10;10;10;10;10	22158569;22165638;22171709;22172004;22172004;22173181;22173181;22173521;22173876;22173876;22173876;22173919;22174293;22174293;22174293;22174293;22180618;22180618;22180618;22180618;22181125;22181125;22181125;22181946;22181946;22181946;22183555;22183555;22373777	22158718;22165761;22171785;22172101;22172101;22173250;22173250;22173536;22173966;22173966;22173966;22173966;22174410;22174410;22174410;22174410;22180872;22180726;22180872;22180872;22181388;22181388;22181388;22182115;22182115;22182115;22183914;22183917;22374139	+;+;+;+;+;+;+;+;+;+;+;+;+;+;+;+;+;+;+;+;+;+;+;+;+;+;+;+;+	2159	21.1557	21.3473	20.9959	30.1423	31.0756	28.7697	21.6993	19.645	18.4465	23.1279	22.8312	22.078
H60b	10;10;10;10;10;10;10;10;10;10;10;10	22158586;22273346;22283448;22283448;22285691;22285691;22286140;22286140;22287054;22287054;22288715;22288715	22158718;22273529;22283563;22283563;22285876;22285876;22286403;22286403;22287248;22287248;22288849;22288849	+;+;+;+;+;+;+;+;+;+;+;+	1213	19.796	17.8819	19.2301	16.7575	17.8474	17.9505	20.3391	21.9578	19.9873	18.4118	19.0103	19.2531
Raet1d	10;10;10;10;10;10;10;10;10;10;10;10;10;10;10	22360552;22361576;22361894;22362271;22362271;22362688;22362688;22370866;22370866;22371367;22371367;22372189;22372189;22373777;22373777	22360651;22361645;22361909;22362361;22362361;22362805;22362805;22371114;22371114;22371630;22371630;22372358;22372358;22374139;22374139	+;+;+;+;+;+;+;+;+;+;+;+;+;+;+	1441	26.5593	27.4616	26.2811	33.9638	37.8032	34.1992	24.8969	22.3675	20.8905	25.0311	27.436	25.2954
Slc2a12	10;10;10;10;10;10;10	22645011;22649008;22664363;22664363;22692135;22693994;22702022	22645313;22649077;22664690;22665706;22692257;22694126;22704285	+;+;+;+;+;+;+	4237	1.79288	1.88725	1.84845	1.52477	1.37563	1.71067	1.93832	1.49597	1.36066	1.72208	2.03991	1.61672
Tbpl1	10;10;10;10;10;10;10;10;10;10;10;10;10;10;10;10;10;10	22703879;22705381;22705523;22706277;22707589;22707589;22707771;22707771;22709146;22709146;22709357;22709357;22711781;22711914;22711914;22731116;22731116;22731783	22705895;22705895;22705895;22706385;22707683;22707683;22707874;22707874;22709209;22709209;22709439;22709439;22712091;22712091;22712091;22731361;22731447;22731938	-;-;-;-;-;-;-;-;-;-;-;-;-;-;-;-;-;-	3271	14.3967	14.4751	14.7703	13.0836	13.0019	13.5313	15.4813	14.3271	15.1384	14.4798	15.245	15.7117
Eya4	10;10;10;10;10;10;10;10;10;10;10;10;10;10;10;10;10;10;10;10;10;10;10;10;10;10;10;10;10;10;10;10;10;10;10;10;10;10	23104168;23104763;23109832;23109971;23111560;23111560;23113910;23113910;23116553;23116553;23116820;23116820;23123852;23123852;23138191;23138191;23139961;23139961;23151932;23151932;23155920;23155920;23157252;23157252;23157512;23157512;23159088;23159088;23163394;23163394;23172999;23172999;23226802;23226802;23323048;23323048;23349762;23349762	23106288;23106288;23109932;23110071;23111681;23111681;23114024;23114024;23116713;23116713;23116878;23116878;23123941;23123941;23138274;23138274;23140097;23140097;23152097;23152097;23155999;23155999;23157395;23157395;23157654;23157654;23159154;23159154;23163486;23163486;23173123;23173123;23226851;23226851;23323146;23323146;23349887;23349895	-;-;-;-;-;-;-;-;-;-;-;-;-;-;-;-;-;-;-;-;-;-;-;-;-;-;-;-;-;-;-;-;-;-;-;-;-;-	4192	0.537496	0.720948	0.752171	0.804399	0.748675	0.772394	0.515561	0.498647	0.825158	0.575143	0.773176	0.79587
Rps12	10;10;10;10;10;10	23785211;23785576;23785902;23786764;23786994;23787156	23785273;23785677;23786004;23786880;23787044;23787195	-;-;-;-;-;-	476	553.22	528.107	537.982	548.457	542.944	537.566	528.363	537.457	543.318	515.243	535.653	507.631
Slc18b1	10;10;10;10;10;10;10;10;10;10;10;10;10;10;10;10;10;10;10;10;10;10;10;10;10;10;10;10;10;10;10;10;10;10;10;10;10;10;10;10;10;10;10;10;10;10	23796986;23796986;23797052;23797200;23798746;23798746;23798746;23798746;23803758;23803758;23803758;23803758;23804188;23804188;23804188;23804188;23805038;23805893;23805893;23805893;23805893;23805976;23810789;23810789;23816287;23816293;23816293;23819060;23819060;23819060;23820814;23820814;23822923;23822923;23824487;23824686;23824686;23825947;23825947;23825947;23826143;23826143;23826143;23826594;238…	23797183;23797183;23797183;23797307;23798885;23798885;23798885;23798885;23803853;23803853;23803853;23803853;23804261;23804261;23804261;23804261;23805145;23805911;23805959;23806040;23806040;23806040;23810945;23810945;23816429;23816429;23816429;23819081;23819161;23819161;23820905;23820905;23823018;23823018;23824760;23824760;23824760;23826040;23826040;23826040;23826195;23826195;23826195;23827088;238…	+;+;+;+;+;+;+;+;+;+;+;+;+;+;+;+;+;+;+;+;+;+;+;+;+;+;+;+;+;+;+;+;+;+;+;+;+;+;+;+;+;+;+;+;+;+	3258	0.0197596	0	0	0	0.0393185	0	0	0	0	0	0	0
Vnn3	10;10;10;10;10;10;10	23851462;23851907;23856198;23864338;23865628;23867094;23869529	23851796;23852037;23856390;23864629;23865998;23867267;23869843	+;+;+;+;+;+;+	1811	0	0	0	0	0	0	0	0	0	0.0350344	0	0.0391965
Vnn1	10;10;10;10;10;10;10	23894688;23897293;23898408;23899394;23900585;23903386;23904478	23895091;23897423;23898600;23899685;23900943;23903556;23905343	+;+;+;+;+;+;+	2416	0	0	0.0280665	0	0	0	0	0.0558195	0	0	0	0
Taar2	10;10	23938572;23940588	23938595;23941583	+;+	1020	0	0	0	0	0	0	0	0	0	0.0622033	0	0
Stx7	10;10;10;10;10;10;10;10;10;10	24149317;24155235;24177166;24179117;24179926;24180863;24181518;24182769;24184987;24187628	24149726;24155384;24177235;24179210;24180063;24180915;24181614;24182841;24185069;24188959	+;+;+;+;+;+;+;+;+;+	2500	13.738	13.4489	14.6873	14.774	14.2447	14.2823	14.3639	12.9466	13.5745	13.6539	13.91	13.8846
Moxd1	10;10;10;10;10;10;10;10;10;10;10;10;10;10	24223517;24223545;24231092;24244240;24252463;24252932;24279366;24279843;24281418;24282563;24284756;24287007;24300156;24301465	24223867;24223867;24231199;24244386;24252630;24253015;24279545;24279945;24281584;24282754;24284815;24287149;24300324;24302790	+;+;+;+;+;+;+;+;+;+;+;+;+;+	3198	0	0	0	0	0.0100141	0	0	0	0	0	0	0
Ctgf	10;10;10;10;10;10;10;10;10;10;10	24595442;24595726;24595780;24595876;24595876;24596347;24596347;24596347;24596732;24596732;24597315	24595788;24595788;24596098;24596098;24596098;24596598;24596370;24596598;24598683;24596943;24598678	+;+;+;+;+;+;+;+;+;+;+	2861	0.0225015	0	0.023701	0	0	0.0207657	0.0464868	0	0.0217845	0	0.0236016	0.0744336
Enpp1	10;10;10;10;10;10;10;10;10;10;10;10;10;10;10;10;10;10;10;10;10;10;10;10;10;10;10;10;10;10;10;10;10;10;10;10;10;10;10;10;10;10;10;10;10;10;10;10;10;10;10;10;10;10;10;10;10;10;10;10;10;10;10;10;10;10;10;10;10;10;10;10;10;10;10;10;10;10;10;10;10;10;10;10;10;10;10;10;10;10;10;10;10;10;10;10;10;10;10;10	24637914;24641435;24641806;24645278;24645278;24645278;24647153;24647153;24647153;24647771;24648017;24648017;24648017;24649244;24649244;24649244;24649244;24651245;24651245;24651245;24651245;24652835;24652835;24652835;24652835;24653903;24653903;24653903;24653903;24654888;24654888;24654888;24654888;24655803;24655803;24655803;24655803;24657105;24657105;24657105;24657105;24657839;24657839;24657839;246…	24641976;24641976;24641976;24645440;24645440;24645440;24647285;24647285;24647285;24648097;24648097;24648097;24648097;24649373;24649373;24649373;24649373;24651396;24651399;24651396;24651396;24652886;24652886;24652886;24652886;24654069;24654069;24654069;24654069;24654975;24654975;24654975;24654975;24655872;24655872;24655872;24655872;24657232;24657232;24657232;24657232;24657870;24657870;24657870;246…	-;-;-;-;-;-;-;-;-;-;-;-;-;-;-;-;-;-;-;-;-;-;-;-;-;-;-;-;-;-;-;-;-;-;-;-;-;-;-;-;-;-;-;-;-;-;-;-;-;-;-;-;-;-;-;-;-;-;-;-;-;-;-;-;-;-;-;-;-;-;-;-;-;-;-;-;-;-;-;-;-;-;-;-;-;-;-;-;-;-;-;-;-;-;-;-;-;-;-;-	10257	0.00627636	0	0	0.00614496	0	0	0.00648332	0	0	0	0	0
Enpp3	10;10;10;10;10;10;10;10;10;10;10;10;10;10;10;10;10;10;10;10;10;10;10;10;10	24773814;24774783;24776761;24777894;24778693;24784790;24786459;24787719;24791989;24793585;24795686;24797759;24798152;24799158;24804399;24805869;24807446;24808078;24809854;24817867;24820572;24824803;24826176;24831731;24836016	24774072;24774939;24776893;24777971;24778825;24784944;24786513;24787897;24792076;24793651;24795813;24797790;24798280;24799266;24804471;24805934;24807555;24808197;24809933;24817964;24820632;24824928;24826298;24831806;24836195	-;-;-;-;-;-;-;-;-;-;-;-;-;-;-;-;-;-;-;-;-;-;-;-;-	2815	0.114346	0.201302	0.0843091	0.223903	0.170648	0.12663	0.165363	0.179654	0.232475	0.202851	0.119936	0.277383
Med23	10;10;10;10;10;10;10;10;10;10;10;10;10;10;10;10;10;10;10;10;10;10;10;10;10;10;10;10;10;10;10;10;10;10;10;10;10;10;10;10;10;10;10;10;10;10;10;10;10;10;10;10;10;10;10;10;10;10;10;10;10;10;10;10;10;10;10;10;10;10;10;10;10;10;10;10;10;10;10;10;10;10;10;10;10;10;10;10;10;10;10;10;10;10;10;10;10;10;10;10;10;10;10;10;10;10;10;10;10;10;10;10;10;10;10;10;10;10;10;10;10;10;10;10;10;10;10;10;10;10;10;10;10;…	24869986;24870037;24870037;24870047;24870098;24870310;24870454;24870454;24870454;24870454;24870454;24870644;24870664;24870664;24870664;24870664;24870664;24870664;24870839;24873473;24873473;24873473;24873473;24873473;24873473;24873473;24874570;24874570;24874570;24874570;24874570;24874570;24874570;24875596;24875596;24875596;24875596;24875596;24875596;24875596;24876940;24876940;24876940;24876940;248…	24870146;24870146;24870146;24870146;24870146;24870485;24870485;24870485;24870485;24870485;24870485;24870751;24870751;24870751;24870751;24870751;24870751;24870751;24870919;24873597;24873597;24873597;24873597;24873597;24873597;24873597;24874681;24874681;24874681;24874681;24874681;24874681;24874681;24875669;24875694;24875694;24875694;24875694;24875694;24875694;24877041;24877041;24877041;24877041;248…	+;+;+;+;+;+;+;+;+;+;+;+;+;+;+;+;+;+;+;+;+;+;+;+;+;+;+;+;+;+;+;+;+;+;+;+;+;+;+;+;+;+;+;+;+;+;+;+;+;+;+;+;+;+;+;+;+;+;+;+;+;+;+;+;+;+;+;+;+;+;+;+;+;+;+;+;+;+;+;+;+;+;+;+;+;+;+;+;+;+;+;+;+;+;+;+;+;+;+;+;+;+;+;+;+;+;+;+;+;+;+;+;+;+;+;+;+;+;+;+;+;+;+;+;+;+;+;+;+;+;+;+;+;+;+;+;+;+;+;+;+;+;+;+;+;+;+;+;+;+	6692	1.21692	1.05377	1.29193	1.67179	1.6893	1.52255	1.08812	1.1638	1.11295	1.28469	1.16543	0.88572
Arg1	10;10;10;10;10;10;10;10	24915208;24916028;24916355;24916775;24917913;24920623;24922621;24927312	24915779;24916164;24916459;24916869;24918072;24920797;24922693;24927470	-;-;-;-;-;-;-;-	1476	0.0654234	0.149302	0.160793	0.0854049	0.108486	0.100628	0.0675807	0.296948	0.168904	0.128958	0.137244	0.144278
Akap7	10;10;10;10;10;10;10;10;10;10;10;10;10;10;10;10;10;10;10;10;10;10;10;10;10;10;10;10;10	25169090;25169090;25170122;25199997;25220611;25220611;25238634;25239626;25267308;25267370;25271505;25271505;25279329;25283893;25283893;25283893;25283923;25284024;25289599;25289599;25289599;25289599;25289599;25295898;25296928;25298135;25299040;25299040;25307785	25171248;25171248;25171248;25200158;25220758;25220758;25238717;25239738;25267468;25267468;25271641;25271641;25279804;25284041;25284041;25284041;25284041;25284041;25289730;25289730;25289730;25289730;25289730;25296100;25297073;25298228;25299107;25299164;25307870	-;-;-;-;-;-;-;-;-;-;-;-;-;-;-;-;-;-;-;-;-;-;-;-;-;-;-;-;-	4375	5.98151	6.68485	6.53288	7.61388	6.54407	6.8441	6.90834	5.82595	5.61997	6.98283	6.2045	6.53872
Epb41l2	10;10;10;10;10;10;10;10;10;10;10;10;10;10;10;10;10;10;10;10;10;10;10;10;10;10;10;10;10;10;10;10;10;10;10;10;10;10;10;10	25359798;25408368;25441573;25441573;25443742;25443742;25460792;25460792;25468096;25468096;25469196;25469196;25471419;25471419;25473076;25473076;25479009;25479009;25479668;25479668;25484208;25484208;25488951;25488951;25493567;25493567;25495445;25495445;25501824;25501824;25504137;25504137;25506175;25506175;25507777;25507777;25512973;25512973;25522297;25522297	25359981;25408442;25442057;25442057;25443954;25443954;25460896;25460896;25468138;25468138;25469271;25469271;25471637;25471637;25473163;25473163;25479161;25479161;25479765;25479765;25484380;25484380;25489093;25489093;25493629;25493629;25495591;25495591;25502387;25502387;25504259;25504259;25506273;25506273;25507857;25507857;25513081;25513081;25523519;25523519	+;+;+;+;+;+;+;+;+;+;+;+;+;+;+;+;+;+;+;+;+;+;+;+;+;+;+;+;+;+;+;+;+;+;+;+;+;+;+;+	4464	82.9874	81.3693	81.0924	69.206	69.8824	70.6565	81.6048	81.1305	80.6503	79.7285	79.2546	84.223
Smlr1	10;10;10	25527943;25532252;25535961	25528304;25536142;25536267	-;-;-	4378	0	0	0	0	0	0	0	0	0	0	0	0.016214
Tmem200a	10;10	25991186;26078138	25994385;26079052	-;-	4115	0	0	0	0.0153168	0	0	0	0	0	0	0	0
Samd3	10;10;10;10;10;10;10;10;10;10;10;10;10;10;10;10;10;10;10	26229707;26229707;26230104;26230104;26230828;26230828;26233526;26233526;26244481;26244481;26245544;26245544;26251749;26251749;26259125;26263782;26270090;26271406;26271695	26229814;26229814;26230204;26230204;26231017;26231017;26233627;26233627;26244666;26244666;26245628;26245628;26251916;26251916;26260804;26263982;26270261;26271488;26272172	+;+;+;+;+;+;+;+;+;+;+;+;+;+;+;+;+;+;+	3554	0	0	0	0	0	0	0	0	0.00876835	0	0	0
L3mbtl3	10;10;10;10;10;10;10;10;10;10;10;10;10;10;10;10;10;10;10;10;10;10;10;10;10;10;10;10;10;10;10;10;10;10;10;10;10;10;10;10;10;10;10;10;10;10;10;10;10;10;10;10;10;10;10;10;10;10;10;10;10;10;10;10;10	26274468;26274471;26275452;26279617;26279617;26279617;26279938;26279938;26279938;26282780;26282780;26282780;26292641;26292641;26292641;26302653;26302653;26302653;26303623;26303623;26303623;26313847;26313847;26313847;26315492;26315492;26315492;26318377;26318377;26318377;26327687;26327687;26327687;26330175;26330175;26330175;26331820;26331820;26331820;26336233;26336233;26336233;26337768;26337768;263…	26276263;26276263;26276263;26279679;26279679;26279679;26280413;26280413;26280413;26282859;26282859;26282859;26292793;26292793;26292793;26302755;26302755;26302755;26303737;26303737;26303737;26313957;26313957;26313957;26315577;26315577;26315577;26318453;26318453;26318453;26327838;26327838;26327838;26330266;26330266;26330266;26331955;26331955;26331955;26336337;26336337;26336337;26337859;26337859;263…	-;-;-;-;-;-;-;-;-;-;-;-;-;-;-;-;-;-;-;-;-;-;-;-;-;-;-;-;-;-;-;-;-;-;-;-;-;-;-;-;-;-;-;-;-;-;-;-;-;-;-;-;-;-;-;-;-;-;-;-;-;-;-;-;-	4651	2.92747	3.00532	2.97419	2.92038	2.55456	3.13595	2.83813	2.79811	2.59968	2.37365	3.15771	2.89983
Arhgap18	10;10;10;10;10;10;10;10;10;10;10;10;10;10;10;10;10;10;10;10;10;10;10;10;10;10;10;10;10;10;10;10;10;10	26753421;26772477;26822602;26845932;26845932;26845932;26849875;26849875;26849875;26854874;26854874;26860557;26860557;26863342;26869921;26869921;26872673;26872673;26877157;26877157;26878891;26878891;26880688;26880688;26887781;26887781;26889732;26889732;26912607;26912607;26916393;26916393;26917005;26917005	26753502;26772696;26822651;26846128;26846128;26846128;26850001;26850110;26850110;26854937;26854937;26860732;26860732;26863442;26870086;26870086;26872764;26872764;26877234;26877234;26879050;26879050;26880770;26880770;26887987;26887987;26889872;26889872;26912731;26912731;26916454;26916454;26918458;26918648	+;+;+;+;+;+;+;+;+;+;+;+;+;+;+;+;+;+;+;+;+;+;+;+;+;+;+;+;+;+;+;+;+;+	3884	9.80402	10.4073	9.78546	11.4081	11.0735	10.738	10.3156	9.52249	8.48871	9.82584	9.76178	11.3861
Lama2	10;10;10;10;10;10;10;10;10;10;10;10;10;10;10;10;10;10;10;10;10;10;10;10;10;10;10;10;10;10;10;10;10;10;10;10;10;10;10;10;10;10;10;10;10;10;10;10;10;10;10;10;10;10;10;10;10;10;10;10;10;10;10;10;10;10;10;10;10;10;10;10;10;10;10;10;10;10;10;10;10;10;10;10;10;10;10;10;10;10;10;10;10;10;10;10;10;10;10;10;10;10;10;10;10;10;10;10;10;10;10;10;10;10;10;10;10;10;10;10;10;10;10;10	26980036;26981285;26984291;26986790;26986790;26989316;26990806;26992913;26993403;27000717;27001126;27006680;27015379;27018407;27021461;27023272;27030170;27031021;27035957;27041073;27043539;27044435;27050198;27053028;27054503;27056529;27070266;27101329;27104104;27105107;27118479;27119908;27124466;27133967;27138863;27155356;27158778;27164902;27176663;27184384;27187548;27187746;27187968;27187968;271…	26984513;26981652;26984513;26988514;26986920;26989469;26990961;26993102;26993515;27000885;27001302;27006828;27015555;27018527;27021472;27023410;27030314;27031183;27036081;27041232;27043672;27044578;27050352;27053033;27054685;27056645;27070368;27101467;27104267;27105223;27118689;27120070;27124577;27134065;27139005;27155549;27158864;27165026;27176797;27184501;27187879;27187879;27188156;27188156;271…	-;-;-;-;-;-;-;-;-;-;-;-;-;-;-;-;-;-;-;-;-;-;-;-;-;-;-;-;-;-;-;-;-;-;-;-;-;-;-;-;-;-;-;-;-;-;-;-;-;-;-;-;-;-;-;-;-;-;-;-;-;-;-;-;-;-;-;-;-;-;-;-;-;-;-;-;-;-;-;-;-;-;-;-;-;-;-;-;-;-;-;-;-;-;-;-;-;-;-;-;-;-;-;-;-;-;-;-;-;-;-;-;-;-;-;-;-;-;-;-;-;-;-;-	16338	0	0.00770753	0.00415036	0	0.00784061	0	0	0.0123816	0.00762951	0.00776684	0	0.00868954
Ptprk	10;10;10;10;10;10;10;10;10;10;10;10;10;10;10;10;10;10;10;10;10;10;10;10;10;10;10;10;10;10;10;10	28074820;28206134;28263501;28334476;28336422;28354605;28383431;28465758;28472948;28475085;28483188;28492914;28496909;28551618;28560005;28562107;28566495;28568327;28569897;28570174;28573368;28574819;28575590;28580393;28585560;28585923;28586908;28588928;28589259;28591885;28592770;28595802	28075177;28206256;28263772;28334557;28336537;28354779;28383724;28466060;28473057;28475286;28483293;28493187;28496945;28551756;28560165;28562142;28566679;28568414;28569973;28570191;28573404;28574916;28575706;28580547;28585695;28586072;28587081;28589059;28589384;28592048;28592905;28597397	+;+;+;+;+;+;+;+;+;+;+;+;+;+;+;+;+;+;+;+;+;+;+;+;+;+;+;+;+;+;+;+	6177	0.010422	0	0	0	0	0	0.00538282	0.0109163	0	0	0.0218631	0
Soga3	10;10;10;10;10;10;10;10;10;10;10;10;10;10;10;10;10;10;10;10;10;10	29143839;29144059;29146564;29146564;29147335;29147721;29147797;29148185;29148185;29148185;29150244;29150244;29150244;29150244;29180962;29180962;29180962;29180962;29196226;29196265;29196265;29198945	29144435;29144336;29146891;29147753;29147753;29147753;29147827;29148409;29148409;29148409;29150402;29150402;29150402;29150402;29181033;29181033;29180980;29181033;29196335;29196463;29197440;29199630	+;+;+;+;+;+;+;+;+;+;+;+;+;+;+;+;+;+;+;+;+;+	4175	0	0.0150809	0	0.0150967	0	0	0	0	0	0	0	0
9330159F19Rik	10;10;10;10;10;10;10;10;10;10;10;10;10;10;10;10;10;10;10	29211606;29211695;29211705;29218041;29218055;29218055;29221786;29221786;29221786;29222221;29222221;29222221;29223334;29224235;29224235;29224235;29227207;29227207;29227207	29211866;29211866;29211866;29218296;29218296;29218296;29222130;29222130;29222130;29222300;29222300;29222300;29223405;29225414;29225414;29225414;29228175;29228424;29230779	+;+;+;+;+;+;+;+;+;+;+;+;+;+;+;+;+;+;+	5767	0	0	0.011758	0	0.00555314	0.0103018	0.011531	0	0.0108073	0	0	0
Echdc1	10;10;10;10;10;10;10;10;10;10;10;10;10;10;10;10;10;10;10;10;10;10;10;10	29313166;29313281;29313500;29313663;29317507;29317507;29317507;29317507;29322275;29322275;29322275;29322275;29331819;29331819;29331819;29331819;29334191;29334191;29334191;29334191;29334466;29344341;29344341;29344341	29313297;29313364;29313733;29313733;29317722;29317722;29317722;29317722;29322417;29322417;29322417;29322417;29331871;29331871;29331871;29331871;29334271;29334271;29334271;29334271;29334535;29347469;29344344;29345560	+;+;+;+;+;+;+;+;+;+;+;+;+;+;+;+;+;+;+;+;+;+;+;+	4125	11.4395	11.4478	11.2521	12.4835	12.9497	12.4078	10.8575	9.49741	10.4556	11.036	10.4519	11.2801
Rnf146	10;10;10;10;10;10;10;10;10;10;10;10;10;10;10;10;10;10;10;10;10	29344176;29344178;29346176;29346658;29347219;29347384;29354292;29354292;29354292;29354292;29354292;29354292;29357662;29361285;29361285;29361285;29361964;29361964;29361964;29361984;29361984	29347883;29347883;29347883;29347883;29347883;29347883;29354447;29354447;29354447;29354447;29354447;29354447;29357713;29361345;29361345;29361345;29362026;29362047;29362442;29362047;29362442	-;-;-;-;-;-;-;-;-;-;-;-;-;-;-;-;-;-;-;-;-	4456	11.3483	11.1132	10.9337	12.4968	13.2886	12.3261	10.5211	9.79067	10.9447	10.8498	10.7438	10.952
Rspo3	10;10;10;10;10;10;10;10;10	29452416;29452418;29454154;29499932;29499932;29504581;29504581;29506388;29535232	29452768;29454329;29454329;29500129;29500129;29504730;29504727;29506579;29535867	-;-;-;-;-;-;-;-;-	3090	0	0	0	0	0	0.0192267	0	0	0	0	0	0
Cenpw	10;10;10;10;10	30194569;30196009;30198466;30200361;30200361	30198579;30197226;30198579;30200492;30200560	-;-;-;-;-	4211	0.519783	0.358848	0.619955	0.374191	0.517145	0.578445	0.489547	0.408327	0.547623	0.572548	0.432949	0.463568
Trmt11	10;10;10;10;10;10;10;10;10;10;10;10;10;10;10;10;10;10;10;10;10;10;10;10;10;10;10;10;10;10;10;10;10;10;10;10;10;10;10;10;10;10;10;10	30534225;30534715;30547657;30547657;30558919;30558919;30559121;30559164;30559164;30560818;30560818;30560818;30565199;30566426;30566426;30566426;30567761;30587439;30587439;30587439;30589955;30590025;30590025;30590025;30590025;30590843;30590843;30590843;30590843;30591021;30594115;30594115;30594115;30594115;30596327;30597740;30597740;30597740;30597740;30600590;30600590;30600590;30600590;30600590	30535244;30535244;30547777;30547777;30559050;30559050;30559236;30559236;30559236;30560982;30560982;30560982;30566506;30566506;30566506;30566506;30567871;30587595;30587595;30587595;30590159;30590159;30590109;30590159;30590159;30590935;30591102;30590935;30590935;30591102;30594188;30594188;30594188;30594188;30597805;30597805;30597805;30597805;30597805;30600650;30600695;30600677;30600695;30600749	-;-;-;-;-;-;-;-;-;-;-;-;-;-;-;-;-;-;-;-;-;-;-;-;-;-;-;-;-;-;-;-;-;-;-;-;-;-;-;-;-;-;-;-	5308	2.01329	2.03431	2.13978	2.52329	2.68483	2.50156	1.9356	1.95633	2.07243	1.68539	1.94634	1.89231
Hint3	10;10;10;10;10;10;10;10;10;10;10;10;10;10;10;10;10;10;10;10;10;10;10;10	30608141;30608231;30608349;30608383;30610317;30610317;30610317;30610317;30611648;30611648;30611648;30611648;30612108;30613278;30614713;30614713;30614713;30614713;30616201;30618203;30618203;30618203;30629324;30629532	30608423;30608423;30608423;30608423;30610461;30610443;30610443;30610443;30611717;30611717;30611717;30611717;30614552;30613372;30614830;30614830;30614830;30614830;30618365;30618337;30618479;30618333;30629401;30629632	-;-;-;-;-;-;-;-;-;-;-;-;-;-;-;-;-;-;-;-;-;-;-;-	5519	1.14313	1.0952	1.0812	1.28479	1.2998	1.14644	1.34348	1.01408	0.914724	1.09788	1.02773	1.04825
Ncoa7	10;10;10;10;10;10;10;10;10;10;10;10;10;10;10;10;10;10;10;10;10;10;10;10;10;10;10;10;10;10;10;10;10;10;10;10;10;10;10;10;10;10;10;10;10;10;10;10;10;10;10;10;10;10;10;10;10;10;10;10;10;10;10;10;10;10;10;10;10;10;10;10;10;10;10;10;10;10;10;10;10;10;10;10;10;10;10;10;10;10;10;10;10;10;10;10;10;10;10;10;10;10;10;10;10	30628999;30631813;30636448;30643468;30645582;30645584;30645590;30646312;30646367;30646834;30647388;30647390;30647967;30647967;30647967;30647967;30647967;30647967;30648445;30648445;30648445;30648445;30648445;30648445;30648445;30648445;30648445;30652936;30652936;30652936;30652936;30652936;30652936;30652936;30652936;30652936;30652936;30654311;30654311;30654311;30654311;30654311;30654311;30654311;306…	30629401;30632000;30636559;30647651;30647651;30647651;30647651;30647651;30648040;30648540;30647651;30647651;30648040;30648040;30648040;30648040;30648040;30648040;30648540;30648540;30648540;30648540;30648540;30648540;30648540;30648540;30648540;30653088;30653088;30653088;30653088;30653088;30653088;30653088;30653088;30653088;30653088;30655767;30654442;30654442;30654442;30654442;30654442;30654442;306…	-;-;-;-;-;-;-;-;-;-;-;-;-;-;-;-;-;-;-;-;-;-;-;-;-;-;-;-;-;-;-;-;-;-;-;-;-;-;-;-;-;-;-;-;-;-;-;-;-;-;-;-;-;-;-;-;-;-;-;-;-;-;-;-;-;-;-;-;-;-;-;-;-;-;-;-;-;-;-;-;-;-;-;-;-;-;-;-;-;-;-;-;-;-;-;-;-;-;-;-;-;-;-;-;-	10565	4.61879	4.37432	4.46709	4.80546	4.80753	4.53522	4.55393	4.52193	4.16191	4.17377	4.56978	4.39414
Hey2	10;10;10;10;10;10	30832359;30837475;30839810;30840391;30840604;30842566	30834427;30837556;30842015;30840474;30840682;30842801	-;-;-;-;-;-	4593	0.056065	0.0274169	0.0147635	0	0	0	0	0.0587241	0.0271393	0.0138139	0.0147015	0.015455
Hddc2	10;10;10;10;10;10;10;10;10;10;10;10;10;10;10;10;10;10;10;10;10	31313383;31313405;31313407;31313472;31314515;31314515;31314515;31316293;31316293;31316293;31316293;31320167;31320268;31320268;31325206;31326022;31326022;31326022;31327881;31327881;31327881	31313483;31313483;31314636;31313483;31314636;31314636;31314636;31317843;31317032;31316395;31316395;31320336;31320336;31320336;31325275;31326160;31326160;31326160;31328202;31328184;31328204	+;+;+;+;+;+;+;+;+;+;+;+;+;+;+;+;+;+;+;+;+	3508	10.1758	11.7651	10.1578	14.8139	13.6572	12.2361	10.0849	8.89968	8.86556	9.84808	9.25857	9.64204
Tpd52l1	10;10;10;10;10;10;10;10;10;10;10;10;10;10;10;10;10;10;10;10;10;10;10;10;10;10;10;10;10;10;10;10	31332376;31332377;31332627;31332627;31332657;31338185;31338185;31338185;31341140;31341140;31341140;31343012;31346611;31346611;31346611;31346611;31346611;31357872;31357872;31357872;31357872;31357872;31379215;31379215;31379215;31379215;31379215;31445712;31445712;31445712;31445712;31445712	31332969;31332969;31332969;31332969;31332969;31338245;31338245;31338245;31341178;31341178;31341178;31343026;31346712;31346712;31346712;31346712;31346712;31358020;31358020;31358020;31358020;31358020;31379330;31379330;31379330;31379330;31379330;31445797;31445855;31445819;31445854;31445958	-;-;-;-;-;-;-;-;-;-;-;-;-;-;-;-;-;-;-;-;-;-;-;-;-;-;-;-;-;-;-;-	1323	0	0.190364	0.0512537	0.0476408	0.145238	0.0449059	0.150792	0.101935	0	0	0	0.107309
Rnf217	10;10;10;10;10;10	31493193;31503751;31505773;31517384;31534663;31608384	31502731;31503822;31505974;31517548;31534896;31609184	-;-;-;-;-;-	11013	0.134447	0.142928	0.166243	0.163109	0.157028	0.140259	0.141899	0.140824	0.14997	0.1037	0.116495	0.135357
Trdn	10;10;10;10;10;10;10;10;10;10;10;10;10;10;10;10;10;10;10;10;10;10;10;10;10;10;10;10;10;10;10;10;10;10;10;10;10;10	33083483;33139074;33157013;33158246;33175769;33183954;33186641;33195949;33200163;33233855;33257075;33258087;33305037;33321305;33332436;33333232;33334982;33335140;33337513;33343076;33363978;33398381;33399095;33433701;33437718;33438792;33439175;33442888;33444054;33444724;33445420;33446988;33450979;33464558;33466423;33468156;33471566;33474379	33083745;33139283;33157174;33158278;33175828;33184016;33186700;33196125;33200222;33233926;33257137;33258140;33305090;33321334;33332465;33333249;33335014;33335166;33337539;33343123;33364022;33398431;33399145;33433730;33437747;33438818;33439222;33442932;33444074;33444750;33445458;33447032;33451002;33464596;33466461;33468194;33471604;33476709	+;+;+;+;+;+;+;+;+;+;+;+;+;+;+;+;+;+;+;+;+;+;+;+;+;+;+;+;+;+;+;+;+;+;+;+;+;+	4514	0.0142616	0.0139483	0.0150218	0.013963	0.0425675	0	0	0.0298759	0.0138071	0.00702784	0	0
Rsph4a	10;10;10;10;10;10;10;10;10;10;10;10	33905111;33905485;33908067;33908067;33909013;33909013;33911506;33911506;33912962;33912962;33914336;33914336	33905838;33905838;33908301;33908301;33909750;33909750;33911650;33911650;33913079;33913079;33915883;33916021	+;+;+;+;+;+;+;+;+;+;+;+	3650	0	0	0	0	0	0	0	0.018474	0.0170755	0	0	0
Zufsp	10;10;10;10;10;10;10;10;10;10	33926936;33928012;33929821;33930156;33935089;33940158;33943650;33948929;33949748;33951131	33927621;33928163;33929986;33930344;33935257;33940279;33943760;33949498;33949864;33951212	-;-;-;-;-;-;-;-;-;-	2364	5.36472	6.35221	6.38216	4.91913	5.36459	5.07654	7.51072	6.60323	6.222	5.66302	5.96977	6.80121
Gm17567	10	33994989	33995054	-	66	0	0	0	0.477491	0	0	0	0.510833	0.472162	0.480662	0	0
Rwdd1	10;10;10;10;10;10;10;10;10	33996555;33996561;34001137;34001137;34001658;34002424;34008993;34012072;34019366	33996848;33996848;34001245;34001199;34001790;34002567;34009123;34012137;34019624	-;-;-;-;-;-;-;-;-	1136	100.872	100.375	95.3559	134.824	121.982	117.671	97.9929	81.6758	87.2062	102.683	91.8648	106.29
Trappc3l	10;10;10;10;10;10;10	34037597;34056713;34060012;34065145;34098764;34102628;34109450	34037688;34056896;34060109;34065244;34098949;34102786;34109813	+;+;+;+;+;+;+	1183	0.0544181	0.0266115	0	0	0	0	0	0	0	0	0	0
Fam26d	10;10	34038784;34043709	34041892;34044313	-;-	3714	0	0	0	0	0	0	0	0	0	0	0.018181	0
Fam26f	10;10	34126067;34127391	34126566;34127984	-;-	1094	0.11769	0.115106	0	0.460905	0.117093	0.325835	0.121571	0.184909	0.284851	0.231983	0.123444	0.324428
Dse	10;10;10;10;10;10;10;10;10;10;10;10;10;10;10;10;10;10	34151393;34153624;34153842;34155131;34155909;34155909;34159969;34159969;34162736;34162736;34162863;34176050;34183692;34183692;34184135;34206817;34207080;34207591	34153974;34153974;34153974;34155264;34156116;34156116;34160208;34160208;34162989;34162989;34162989;34176245;34184160;34184160;34184160;34207077;34207715;34207635	-;-;-;-;-;-;-;-;-;-;-;-;-;-;-;-;-;-	4980	1.42197	1.85222	1.49778	2.02502	2.08998	1.96842	1.50892	1.86854	1.75212	2.00025	1.76268	2.1381
Tspyl1	10	34282190	34285275	+	3086	19.6718	18.6481	18.5891	19.5663	19.6342	19.8099	16.8296	21.6099	20.5597	19.4906	17.8766	17.8037
Nt5dc1	10;10;10;10;10;10;10;10;10;10;10;10;10;10;10;10;10;10;10;10;10;10;10;10;10;10;10;10;10;10;10;10;10;10;10;10;10;10;10;10;10;10;10;10;10;10;10;10;10;10;10	34288288;34303609;34303609;34304265;34310301;34310301;34310301;34310301;34313589;34313589;34313589;34313589;34314750;34314750;34314750;34322609;34322609;34322609;34324288;34324288;34324288;34377728;34397068;34398114;34398114;34398114;34399738;34399738;34399738;34399738;34399738;34403651;34403651;34403651;34403651;34403651;34407535;34407535;34407535;34407535;34407535;34411368;34411368;34411368;344…	34288562;34304979;34304979;34304979;34310469;34310469;34310469;34310469;34313741;34313741;34313683;34313741;34314868;34314868;34314868;34322706;34322706;34322706;34324462;34324462;34324462;34378040;34397241;34398198;34398198;34398195;34399817;34399817;34399817;34399817;34399817;34403787;34403787;34403787;34403787;34403787;34407606;34407606;34407606;34407606;34407606;34411459;34411459;34411459;344…	-;-;-;-;-;-;-;-;-;-;-;-;-;-;-;-;-;-;-;-;-;-;-;-;-;-;-;-;-;-;-;-;-;-;-;-;-;-;-;-;-;-;-;-;-;-;-;-;-;-;-	3505	2.03875	2.09277	2.27319	3.20089	2.97864	2.89849	2.00162	2.09697	1.7693	2.2899	2.05173	2.14676
Tspyl4	10;10;10	34297442;34299256;34300910	34301320;34299408;34301316	+;+;+	3879	0.448097	0.211012	0.410802	0.178736	0.239423	0.199107	0.411442	0.57365	0.353483	0.400737	0.36556	0.375146
Col10a1	10;10;10	34389981;34390607;34394188	34390043;34390775;34397085	+;+;+	3130	0	0.0201159	0.0216641	0	0.0102316	0.018981	0	0	0	0	0.0431464	0
Frk	10;10;10;10;10;10;10;10;10;10;10;10;10;10;10;10;10;10;10;10;10;10;10;10;10	34483399;34483461;34483520;34483532;34483745;34483745;34547293;34547293;34547293;34583898;34583898;34583898;34586166;34586166;34586166;34591812;34591812;34591812;34605695;34605695;34605695;34607806;34607806;34608360;34608360	34483588;34483632;34484369;34484369;34483922;34484369;34547414;34547414;34547414;34584061;34584061;34584061;34586334;34586334;34586334;34591970;34591970;34591970;34606280;34605876;34605876;34607971;34607971;34609953;34611278	+;+;+;+;+;+;+;+;+;+;+;+;+;+;+;+;+;+;+;+;+;+;+;+;+	5256	0.0244964	0.0598961	0.0903083	0.0839425	0.0487442	0.0565169	0.0885646	0.0128291	0.0711478	0.0844999	0.0770823	0.0675275
Amd2	10	35708675	35711892	-	3218	1.44037	1.70223	1.47502	1.66484	1.61219	1.68004	1.54986	1.46678	1.7431	1.41958	1.63669	1.54411
Hs3st5	10;10;10;10;10;10;10;10;10;10;10;10;10;10;10;10;10;10;10;10;10;10	36506814;36506819;36506889;36507026;36507407;36554014;36628245;36628245;36628245;36628245;36628245;36701930;36701930;36701930;36808861;36809831;36828671;36828671;36828671;36832578;36832578;36832578	36507615;36507615;36507615;36507615;36507615;36554072;36628410;36628410;36628410;36628410;36628410;36702949;36702034;36702034;36808986;36810038;36828809;36828809;36828809;36834397;36834389;36833773	+;+;+;+;+;+;+;+;+;+;+;+;+;+;+;+;+;+;+;+;+;+	4340	0	0	0	0	0	0	0.0153224	0	0	0	0	0
Hdac2	10;10;10;10;10;10;10;10;10;10;10;10;10;10;10;10;10;10;10;10;10;10;10;10;10;10;10;10;10;10;10;10	36974544;36974570;36985127;36985127;36986307;36986307;36988080;36988080;36989150;36989150;36991757;36991757;36991766;36993608;36993608;36993608;36993776;36993776;36993776;36996989;36996989;36997394;36997967;36998172;36998414;36998474;37000369;37000369;37000369;37001529;37001529;37001529	36974803;36974803;36985239;36985239;36986424;36986424;36988154;36988154;36989288;36989288;36991898;36991898;36991898;36993700;36993700;36993700;36993884;36996111;36993884;36997045;36997129;36997502;36998097;36998569;36998569;36998569;37000426;37000426;37000426;37001611;37001888;37001889	+;+;+;+;+;+;+;+;+;+;+;+;+;+;+;+;+;+;+;+;+;+;+;+;+;+;+;+;+;+;+;+	4474	39.8361	38.3209	39.5045	40.1854	38.3312	41.1651	40.1687	38.3495	39.737	41.6435	39.7311	41.6802
Marcks	10;10	37133375;37138434	37136935;37138920	-;-	4048	0.0159033	0.0466622	0.0167511	0.0311407	0.0474678	0.0440296	0.0328554	0.0166576	0.0461898	0.062695	0.0166808	0.0350716
Lama4	10;10;10;10;10;10;10;10;10;10;10;10;10;10;10;10;10;10;10;10;10;10;10;10;10;10;10;10;10;10;10;10;10;10;10;10;10;10;10;10;10;10;10;10;10;10;10;10;10;10;10;10;10;10;10;10;10;10;10;10;10;10;10;10;10;10;10;10;10;10;10;10;10;10	38965515;38965515;38965553;38965570;38965672;39005412;39005412;39005412;39005412;39005412;39010998;39010998;39010998;39010998;39017321;39017321;39017321;39017321;39026535;39026535;39026535;39026535;39028622;39028622;39028622;39028622;39030433;39030433;39030433;39030433;39033011;39033011;39033011;39033011;39042581;39042581;39042581;39045653;39045653;39045653;39047934;39047934;39053741;39053741;390…	38966149;38966149;38966149;38966149;38966149;39005513;39005513;39007396;39005513;39005513;39011122;39011122;39011122;39011122;39017401;39017401;39017401;39017401;39026749;39026749;39026749;39026749;39028696;39028696;39028696;39028696;39030584;39030584;39030584;39030584;39033121;39034249;39033121;39033121;39042692;39042692;39042692;39045820;39047246;39045820;39048127;39048127;39054519;39053857;390…	+;+;+;+;+;+;+;+;+;+;+;+;+;+;+;+;+;+;+;+;+;+;+;+;+;+;+;+;+;+;+;+;+;+;+;+;+;+;+;+;+;+;+;+;+;+;+;+;+;+;+;+;+;+;+;+;+;+;+;+;+;+;+;+;+;+;+;+;+;+;+;+;+;+	12068	0.400087	0.323475	0.379274	0.287254	0.382134	0.315071	0.308582	0.385538	0.356352	0.415341	0.36929	0.423509
Fam229b	10;10;10;10;10;10;10;10;10;10;10;10;10;10;10;10;10;10;10;10;10;10;10;10;10;10;10;10;10;10;10;10;10;10;10;10;10;10;10;10;10;10;10;10;10;10	39118804;39118808;39118810;39118810;39118818;39118819;39118820;39118824;39118868;39119619;39120226;39120258;39120258;39120258;39120258;39120258;39120258;39120258;39120258;39121487;39122177;39122177;39122177;39122177;39122177;39122177;39122177;39122177;39122177;39122963;39132247;39132247;39132247;39132247;39132247;39132247;39132247;39132247;39133804;39133812;39133823;39133823;39133823;39133823;391…	39119034;39119034;39119034;39119034;39119034;39119034;39119034;39119034;39119034;39122335;39120396;39120396;39120396;39120396;39120396;39120396;39120396;39120396;39120396;39121586;39122335;39122314;39122332;39122332;39122335;39122335;39122335;39122335;39122335;39123102;39132378;39132378;39132378;39132378;39132378;39132378;39132378;39132378;39133848;39133900;39133857;39133900;39133900;39133906;391…	-;-;-;-;-;-;-;-;-;-;-;-;-;-;-;-;-;-;-;-;-;-;-;-;-;-;-;-;-;-;-;-;-;-;-;-;-;-;-;-;-;-;-;-;-;-	3331	0.44451	0.623768	0.529278	0.946094	0.894122	0.659919	0.439203	0.283404	0.364859	0.361903	0.527057	0.447518
Tube1	10;10;10;10;10;10;10;10;10;10;10;10;10;10;10;10;10;10;10;10;10;10;10;10;10;10;10;10;10;10;10;10;10;10;10;10;10;10;10;10;10;10;10;10;10;10;10	39133976;39134023;39134027;39134068;39134206;39134206;39134206;39134988;39134988;39134988;39134988;39136967;39137134;39137134;39137134;39137134;39140823;39140823;39140823;39140823;39140823;39142255;39142255;39142255;39142255;39143144;39144375;39144375;39144375;39144375;39144756;39144756;39145573;39145573;39145573;39147312;39147312;39147312;39147312;39147763;39147763;39147763;39147763;39149459;391…	39134279;39134107;39134107;39134107;39134279;39134279;39134279;39135040;39135040;39135040;39135040;39137191;39137191;39137191;39137191;39137191;39141986;39140938;39140938;39140938;39140938;39142376;39142376;39142376;39142376;39145713;39144572;39144416;39144562;39144562;39144931;39144931;39145713;39145713;39145713;39147452;39147452;39147452;39147452;39147937;39147937;39147937;39147937;39150097;391…	+;+;+;+;+;+;+;+;+;+;+;+;+;+;+;+;+;+;+;+;+;+;+;+;+;+;+;+;+;+;+;+;+;+;+;+;+;+;+;+;+;+;+;+;+;+;+	7838	0.751527	0.666741	0.692101	0.832289	0.723197	0.826199	0.772065	0.769965	0.703726	0.72044	0.702119	0.674709
Wisp3	10;10;10;10;10	39150970;39153148;39154937;39158259;39163593	39151451;39153341;39155179;39158556;39163794	-;-;-;-;-	1419	0.0680514	0.0887425	0.0477862	0	0.0225687	0.0418679	0.0234318	0	0	0.0447127	0.118964	0.100049
Fyn	10;10;10;10;10;10;10;10;10;10;10;10;10;10;10;10;10;10;10;10;10;10;10;10;10;10;10;10;10;10;10;10;10;10;10;10;10;10;10;10;10;10;10;10;10;10;10;10;10;10;10;10;10;10;10;10;10;10;10;10;10;10;10;10;10;10;10;10;10;10;10;10;10;10;10;10;10;10;10;10;10;10;10;10;10;10;10;10;10	39368855;39369764;39369798;39369803;39395005;39395005;39395005;39395005;39420009;39454805;39454915;39455066;39455066;39455066;39455066;39455066;39455066;39511739;39511739;39511739;39511739;39511739;39511739;39511739;39511739;39515573;39515573;39515573;39515573;39515573;39515573;39515573;39522754;39522754;39522754;39522754;39522754;39522754;39525401;39525401;39525401;39525401;39525401;39525401;395…	39369065;39370190;39370190;39370190;39395044;39395044;39395044;39395044;39420258;39454849;39454980;39455135;39455135;39455135;39455135;39455135;39455135;39511996;39511996;39511996;39511859;39511996;39511996;39511996;39511996;39515669;39515669;39515669;39515669;39515669;39515669;39515668;39522852;39522852;39522852;39522852;39522852;39522852;39525504;39525504;39525504;39525504;39525504;39525504;395…	+;+;+;+;+;+;+;+;+;+;+;+;+;+;+;+;+;+;+;+;+;+;+;+;+;+;+;+;+;+;+;+;+;+;+;+;+;+;+;+;+;+;+;+;+;+;+;+;+;+;+;+;+;+;+;+;+;+;+;+;+;+;+;+;+;+;+;+;+;+;+;+;+;+;+;+;+;+;+;+;+;+;+;+;+;+;+;+;+	4363	15.1093	16.6535	15.2076	17.1621	17.352	17.5454	15.3484	15.254	15.2207	15.7637	15.8557	14.0733
Traf3ip2	10;10;10;10;10;10;10;10;10;10;10;10;10;10;10;10;10;10;10	39612934;39625850;39634535;39639220;39641134;39641306;39645708;39645708;39646123;39646714;39646849;39646849;39650555;39650906;39650906;39650906;39654383;39654383;39654383	39613346;39626659;39634724;39639398;39641394;39641394;39645758;39645776;39646284;39646965;39646965;39646965;39650980;39650980;39650980;39650920;39654823;39654825;39655307	+;+;+;+;+;+;+;+;+;+;+;+;+;+;+;+;+;+;+	3687	4.46987	4.55101	4.44149	5.09427	5.77613	4.91462	4.47297	4.7276	4.19222	4.53441	4.92649	4.65916
Rev3l	10;10;10;10;10;10;10;10;10;10;10;10;10;10;10;10;10;10;10;10;10;10;10;10;10;10;10;10;10;10;10;10;10;10;10;10;10;10;10;10;10;10;10;10;10;10;10;10;10;10;10;10;10;10;10;10;10;10;10;10;10;10;10;10;10;10;10;10;10;10;10;10;10;10;10;10;10;10;10;10;10;10;10;10;10;10;10;10;10;10;10;10;10;10;10;10;10;10;10;10;10;10;10;10;10;10;10;10;10;10;10;10;10;10;10;10;10;10;10;10;10;10;10;10;10;10;10;10;10;10	39732118;39732127;39732364;39732464;39742691;39783143;39783143;39783143;39790769;39790769;39790769;39794864;39794864;39794864;39799881;39799881;39799881;39804952;39804952;39804952;39805600;39805600;39805600;39806662;39806662;39806662;39806835;39806835;39806835;39813971;39813971;39813971;39817142;39817142;39817142;39820448;39820448;39820448;39821106;39821106;39821106;39825131;39827710;39827710;398…	39732613;39732613;39732400;39732613;39742818;39783332;39783332;39783332;39790843;39790843;39790843;39795024;39795024;39795024;39799977;39799977;39799977;39805046;39805046;39805046;39805704;39805704;39805704;39806746;39806746;39806746;39806983;39806983;39806983;39814090;39814090;39814090;39817379;39817379;39817379;39820590;39820590;39820590;39825258;39825258;39825258;39825258;39828605;39828605;398…	+;+;+;+;+;+;+;+;+;+;+;+;+;+;+;+;+;+;+;+;+;+;+;+;+;+;+;+;+;+;+;+;+;+;+;+;+;+;+;+;+;+;+;+;+;+;+;+;+;+;+;+;+;+;+;+;+;+;+;+;+;+;+;+;+;+;+;+;+;+;+;+;+;+;+;+;+;+;+;+;+;+;+;+;+;+;+;+;+;+;+;+;+;+;+;+;+;+;+;+;+;+;+;+;+;+;+;+;+;+;+;+;+;+;+;+;+;+;+;+;+;+;+;+;+;+;+;+;+;+	13293	4.43125	4.57786	4.42774	3.74816	4.05702	3.77657	4.91254	5.02948	4.81753	4.77776	4.49551	4.23997
Mfsd4b4	10;10;10;10;10;10;10;10	39890018;39890018;39894016;39894016;39894772;39894772;39895512;39898914	39892929;39892929;39894132;39894132;39894940;39894940;39895821;39899238	-;-;-;-;-;-;-;-	3833	2.39334	2.02046	1.95483	2.86943	2.74882	2.44121	1.39661	1.30181	1.41464	1.65529	1.66476	1.8149
Mfsd4b2	10;10;10;10	39920382;39923739;39925070;39926735	39922191;39923855;39925238;39926923	-;-;-;-	2285	0.0140868	0	0	0	0	0.0260002	0.0291026	0	0	0	0	0.0155328
Mfsd4b3	10;10;10;10	39946907;39949000;39950617;39959870	39948123;39949116;39950785;39960153	-;-;-;-	1787	0.21615	0.105701	0.189728	0.105812	0.286737	0.132984	0.223277	0.0754673	0.104631	0.106515	0.0944657	0.119169
Mfsd4b5	10;10;10;10;10;10;10;10;10;10;10;10;10;10;10;10;10	39958061;39968153;39970143;39973592;39973592;39973592;39973629;39974604;39975098;39975098;39975098;39975098;39975098;39986382;39986382;39986382;39986475	39960490;39969973;39971152;39973708;39973708;39973708;39973708;39974818;39975266;39975257;39975266;39975266;39975266;39986646;39986639;39986643;39986640	-;-;-;-;-;-;-;-;-;-;-;-;-;-;-;-;-	6027	0.0213628	0.0104468	0.0337524	0.0104577	0.0212543	0.0098574	0.0331007	0	0.0155116	0.0210544	0.0224072	0
Mfsd4b1	10;10;10;10;10;10;10	40001575;40005978;40007046;40007260;40007260;40024893;40024893	40003589;40006094;40007097;40007428;40007428;40025268;40025159	-;-;-;-;-;-;-	2729	0	0	0	0	0	0	0	0	0	0.0232493	0	0.0260113
Slc16a10	10;10;10;10;10;10;10;10;10;10;10;10;10;10;10;10	40033532;40037299;40040599;40040599;40056487;40056487;40067628;40075391;40076564;40076564;40080663;40080663;40132902;40141703;40141703;40141703	40037404;40037404;40040827;40040827;40056630;40056630;40067659;40077017;40076605;40077017;40080807;40080807;40133651;40142255;40142258;40142254	-;-;-;-;-;-;-;-;-;-;-;-;-;-;-;-	7356	1.83346	2.02001	1.94964	1.94502	1.6979	1.69606	2.21936	2.255	2.11818	2.19513	1.82671	2.33046
Rpf2	10;10;10;10;10;10;10;10;10;10;10;10;10;10;10;10;10;10;10;10;10;10;10;10;10;10;10;10;10;10;10;10;10;10;10;10;10;10;10;10;10;10;10;10;10	40223246;40223427;40223683;40223813;40223888;40225297;40225297;40225297;40225297;40225297;40225340;40227559;40227559;40227559;40227559;40227559;40227559;40227762;40233108;40233108;40233108;40233108;40233108;40234822;40234822;40234822;40236123;40236123;40236123;40239748;40239748;40239748;40243856;40243856;40243856;40244585;40244585;40244585;40244585;40244585;40246543;40246953;40246953;40246953;402…	40223920;40223920;40223920;40223920;40223920;40225441;40225441;40225441;40225441;40225441;40225441;40227661;40227661;40227661;40227661;40227661;40227661;40227798;40233207;40233207;40233207;40233207;40233207;40234898;40234898;40234898;40236204;40236204;40236204;40239787;40239787;40239787;40243893;40243893;40243893;40244717;40244717;40244717;40244717;40244717;40247002;40246993;40247027;40247003;402…	-;-;-;-;-;-;-;-;-;-;-;-;-;-;-;-;-;-;-;-;-;-;-;-;-;-;-;-;-;-;-;-;-;-;-;-;-;-;-;-;-;-;-;-;-	1924	28.2066	32.1359	31.6311	36.0516	34.9711	32.1447	26.2334	24.7956	25.2671	29.0855	27.2693	30.8622
Gtf3c6	10;10;10;10;10;10;10;10;10;10;10;10;10;10;10;10;10;10;10;10;10;10;10;10;10;10;10;10;10;10;10;10	40247703;40249350;40249524;40249648;40249726;40251156;40251156;40251156;40251156;40251156;40251156;40254264;40254264;40254264;40254264;40254264;40254264;40254401;40254401;40254401;40254401;40254401;40257213;40257213;40257213;40257213;40257213;40257521;40257566;40257576;40257579;40257917	40249831;40249831;40249831;40249831;40249831;40251269;40251269;40251269;40251269;40251269;40251269;40254329;40254308;40254308;40254308;40254308;40254308;40254464;40254464;40254464;40254464;40254464;40257293;40257293;40257293;40257293;40257293;40257562;40257603;40257676;40257671;40258108	-;-;-;-;-;-;-;-;-;-;-;-;-;-;-;-;-;-;-;-;-;-;-;-;-;-;-;-;-;-;-;-	2799	27.3354	25.824	26.9878	32.9894	31.5673	31.9764	22.3803	21.2721	21.6436	24.1979	24.4862	23.4461
Amd1	10;10;10;10;10;10;10;10;10;10;10;10;10;10;10;10;10;10;10;10;10;10;10;10;10	40287458;40289324;40290118;40290118;40290218;40290378;40290378;40291994;40291994;40291994;40293164;40293164;40293164;40294009;40294181;40294181;40294181;40294717;40294717;40294717;40294717;40301515;40301749;40301749;40301749	40289469;40289469;40290615;40290273;40290273;40290615;40290615;40292036;40292036;40292036;40293266;40293266;40293266;40294307;40294307;40294307;40294307;40294803;40294803;40294803;40294803;40301576;40302186;40302057;40302186	-;-;-;-;-;-;-;-;-;-;-;-;-;-;-;-;-;-;-;-;-;-;-;-;-	3542	9.29663	8.22143	9.1892	8.62153	8.79737	9.18331	9.98805	10.1373	9.65147	9.51173	9.96085	8.34703
Cdk19	10;10;10;10;10;10;10;10;10;10;10;10;10;10;10;10;10;10;10;10;10;10;10;10;10;10;10;10;10;10;10;10;10;10;10;10;10;10;10;10;10;10;10;10;10;10;10;10;10;10;10;10;10;10;10;10;10;10;10;10;10	40339564;40349308;40349337;40349358;40349526;40394325;40394325;40394325;40394325;40434304;40434304;40434304;40434304;40434304;40436072;40436072;40436072;40436072;40436072;40454015;40454015;40454015;40466638;40466638;40466638;40466638;40469579;40469579;40469579;40469579;40469579;40469886;40469886;40469886;40469886;40469886;40475569;40475569;40475569;40475569;40475569;40476157;40476157;40476157;404…	40339602;40349721;40349721;40349721;40349721;40394400;40394400;40394400;40394400;40434414;40434414;40434414;40434414;40434414;40436212;40436212;40436212;40436212;40436212;40454072;40454072;40454072;40466769;40466769;40466769;40466769;40469722;40469722;40469722;40469722;40469722;40469955;40469955;40469955;40469955;40469955;40475641;40475641;40475641;40475641;40475641;40476254;40476254;40476254;404…	+;+;+;+;+;+;+;+;+;+;+;+;+;+;+;+;+;+;+;+;+;+;+;+;+;+;+;+;+;+;+;+;+;+;+;+;+;+;+;+;+;+;+;+;+;+;+;+;+;+;+;+;+;+;+;+;+;+;+;+;+	5846	10.2302	10.6087	10.5494	9.53087	8.94025	9.3191	10.6756	10.2598	10.6719	10.1694	10.4474	10.06
Slc22a16	10;10;10;10;10;10;10;10;10;10;10;10;10;10;10;10	40570336;40570613;40573623;40573623;40581298;40581298;40584855;40584855;40587502;40587502;40591784;40591784;40595256;40595256;40603518;40603518	40570521;40570759;40574102;40574102;40581415;40581415;40585386;40585386;40587629;40587629;40591893;40591893;40595355;40595355;40604128;40604132	+;+;+;+;+;+;+;+;+;+;+;+;+;+;+;+	2416	0.13323	0.104243	0.056133	0.0521762	0.0795322	0.0737714	0.137623	0.195368	0.103188	0.0525226	0.0279487	0
Ddo	10;10;10;10;10;10;10;10;10;10;10;10;10;10;10;10;10;10;10;10;10;10;10;10;10;10;10;10;10;10;10;10;10	40630011;40630020;40630024;40630043;40630046;40630077;40631604;40631606;40631606;40631606;40631606;40631606;40631606;40632911;40632938;40632938;40632938;40632938;40632938;40637345;40637345;40637345;40637345;40637345;40637345;40637345;40639668;40647474;40673686;40674586;40674586;40674586;40679346	40630091;40630091;40630091;40630091;40630091;40630091;40631780;40631780;40631780;40631780;40631780;40631780;40631780;40633046;40633046;40633046;40633046;40633046;40633046;40637784;40637521;40637521;40637521;40637521;40637521;40637521;40641568;40649931;40674915;40674915;40674799;40674817;40681847	+;+;+;+;+;+;+;+;+;+;+;+;+;+;+;+;+;+;+;+;+;+;+;+;+;+;+;+;+;+;+;+;+	8925	0	0	0	0	0	0	0.00745091	0	0	0	0	0.00795348
Cdc40	10;10;10;10;10;10;10;10;10;10;10;10;10;10;10;10;10;10;10;10;10;10;10;10;10;10;10;10;10;10;10;10;10;10;10;10;10;10;10	40831621;40834176;40836288;40840488;40841354;40841700;40841700;40843042;40843042;40844460;40844961;40844961;40845164;40847130;40847130;40847924;40847924;40847924;40849745;40849745;40849745;40850930;40850930;40850930;40852497;40852497;40852497;40856375;40857547;40857547;40857547;40867824;40867824;40867824;40867824;40882887;40882887;40882887;40882887	40833356;40834320;40836364;40841487;40841487;40841815;40841815;40843143;40843143;40845006;40845937;40845006;40847204;40847204;40847204;40848063;40848063;40848063;40849841;40849841;40849841;40851069;40851069;40851069;40852580;40852580;40852580;40857676;40857676;40857676;40857676;40867910;40867910;40867910;40867910;40883140;40883092;40883109;40883311	-;-;-;-;-;-;-;-;-;-;-;-;-;-;-;-;-;-;-;-;-;-;-;-;-;-;-;-;-;-;-;-;-;-;-;-;-;-;-	8196	6.11484	6.622	6.20504	6.71354	6.65428	6.92253	6.45846	5.54512	5.60822	6.5762	6.37261	6.27916
Wasf1	10;10;10;10;10;10;10;10;10;10;10;10;10;10;10;10;10;10	40883475;40883827;40920248;40920248;40926484;40926484;40930631;40930631;40931916;40931916;40933113;40933113;40934477;40934477;40936110;40936110;40937646;40937646	40883609;40884070;40920408;40920408;40926618;40926618;40930784;40930784;40932033;40932033;40933285;40933285;40934656;40934656;40936738;40936738;40938570;40938569	+;+;+;+;+;+;+;+;+;+;+;+;+;+;+;+;+;+	2854	0.0676699	0.0551531	0.106916	0.0220844	0.0448843	0.104083	0.139803	0.118132	0.152865	0.111155	0.0236595	0.0621801
Fig4	10;10;10;10;10;10;10;10;10;10;10;10;10;10;10;10;10;10;10;10;10;10;10	41188172;41220899;41226922;41228107;41230007;41232107;41233552;41240505;41251717;41253640;41254844;41256421;41258015;41263069;41263885;41265386;41267687;41270299;41272958;41277358;41285290;41285601;41302987	41188699;41220985;41227004;41228302;41230090;41232254;41233610;41240643;41251883;41253788;41254889;41256537;41258148;41263166;41264047;41265486;41267815;41270447;41273008;41277514;41285413;41285699;41303260	-;-;-;-;-;-;-;-;-;-;-;-;-;-;-;-;-;-;-;-;-;-;-	3282	6.3749	7.25166	6.92136	7.33608	7.09389	7.62997	6.95995	7.44771	6.5136	8.12907	7.08776	7.40777
Ak9	10;10;10;10;10;10;10;10;10;10;10;10;10;10;10;10;10;10;10;10;10;10;10;10;10;10;10;10;10;10;10;10;10;10;10;10;10;10;10;10	41303980;41316236;41317782;41320270;41320421;41325050;41327562;41335902;41337563;41340881;41345112;41345333;41347120;41347995;41348186;41351702;41357505;41358536;41367118;41370044;41382802;41383354;41383909;41388952;41392482;41396161;41399672;41402232;41406828;41407350;41408945;41420488;41422373;41422882;41424594;41427228;41428311;41430753;41432441;41433086	41304005;41316366;41317845;41320322;41320517;41325162;41327747;41336030;41337637;41340979;41345251;41345513;41347264;41348096;41348269;41351850;41357658;41358650;41367242;41370205;41382888;41383554;41384030;41389164;41392742;41396285;41399891;41402297;41407034;41407568;41409158;41420689;41422519;41423102;41424790;41427397;41428409;41430855;41432555;41434534	+;+;+;+;+;+;+;+;+;+;+;+;+;+;+;+;+;+;+;+;+;+;+;+;+;+;+;+;+;+;+;+;+;+;+;+;+;+;+;+	6968	0.0461945	0.00903599	0.0583886	0.0542728	0.055152	0.085262	0.0477177	0.0483855	0.0715562	0.0182111	0.0872154	0.0611236
Zbtb24	10;10;10;10;10;10;10;10;10;10;10;10;10;10;10;10;10;10;10;10	41450383;41450427;41450435;41451089;41451089;41451089;41455028;41455028;41455211;41455673;41455673;41456131;41456532;41456532;41456532;41462279;41462279;41464277;41464277;41464277	41450530;41450530;41450530;41453468;41452068;41452068;41455195;41455195;41455756;41455772;41455756;41456615;41456608;41456615;41456615;41462360;41462360;41465574;41464428;41465574	+;+;+;+;+;+;+;+;+;+;+;+;+;+;+;+;+;+;+;+	5123	3.77614	4.41833	3.77891	4.32454	4.14455	3.76897	3.69297	3.46166	3.78357	4.01887	3.23583	3.85893
Mical1	10;10;10;10;10;10;10;10;10;10;10;10;10;10;10;10;10;10;10;10;10;10;10;10;10;10;10;10;10;10;10;10;10;10;10;10;10;10;10;10;10;10;10;10;10;10;10;10;10;10;10;10;10;10;10;10;10;10;10;10;10;10;10;10;10;10;10;10;10;10;10;10;10;10;10;10;10;10;10;10;10;10;10;10;10;10;10;10;10;10;10;10;10;10;10;10;10;10;10;10;10;10;10;10;10;10;10;10;10;10;10;10;10;10;10;10;10;10;10;10;10;10;10;10;10;10;10;10	41476314;41476314;41476336;41476368;41476377;41477079;41478010;41478010;41478010;41478010;41478010;41478010;41478428;41478428;41478428;41478478;41478963;41478963;41478963;41478963;41478963;41478974;41479326;41479395;41479395;41479399;41479399;41479399;41479619;41479619;41479619;41479619;41479619;41479619;41479988;41480285;41480285;41480285;41480285;41480285;41480285;41481134;41481134;41481134;414…	41476540;41476540;41476540;41476540;41476540;41477320;41478185;41478635;41478314;41478314;41478314;41478314;41478635;41478635;41478635;41478635;41479067;41479071;41479071;41479071;41479067;41479067;41479499;41479499;41479499;41479499;41479499;41479499;41479774;41479774;41479774;41479774;41479774;41479774;41480385;41480385;41480385;41480385;41480385;41480385;41480385;41481158;41481165;41481391;414…	+;+;+;+;+;+;+;+;+;+;+;+;+;+;+;+;+;+;+;+;+;+;+;+;+;+;+;+;+;+;+;+;+;+;+;+;+;+;+;+;+;+;+;+;+;+;+;+;+;+;+;+;+;+;+;+;+;+;+;+;+;+;+;+;+;+;+;+;+;+;+;+;+;+;+;+;+;+;+;+;+;+;+;+;+;+;+;+;+;+;+;+;+;+;+;+;+;+;+;+;+;+;+;+;+;+;+;+;+;+;+;+;+;+;+;+;+;+;+;+;+;+;+;+;+;+;+;+	6047	0.117107	0.0624734	0.0336408	0.0677505	0.0529601	0.0098248	0.0879767	0.0780569	0.0773013	0.0629542	0.0446662	0.0352166
Smpd2	10;10;10;10;10;10;10;10;10;10;10;10;10;10;10;10;10;10;10;10;10;10;10;10;10;10;10;10;10;10;10;10;10;10;10;10;10;10;10;10;10;10;10;10;10;10;10;10;10;10;10;10;10	41485642;41486702;41487172;41487172;41487178;41487549;41487639;41487672;41487672;41487672;41487672;41487672;41487993;41487993;41487993;41487993;41487993;41488031;41488177;41488177;41488177;41488177;41488359;41488429;41488433;41488433;41488433;41488734;41488734;41488734;41488734;41488734;41488931;41488931;41488931;41488931;41489017;41489275;41489275;41489275;41489275;41489464;41489464;41489464;414…	41486609;41487582;41487582;41487582;41487582;41487582;41487825;41487825;41487825;41487825;41489351;41487825;41488245;41488097;41488097;41488097;41488097;41488309;41488309;41489351;41488309;41488309;41488515;41488515;41488515;41488515;41488515;41488823;41488823;41489351;41488823;41488823;41489024;41489013;41488975;41489024;41489351;41489351;41489351;41489351;41489351;41489560;41489679;41489560;414…	-;-;-;-;-;-;-;-;-;-;-;-;-;-;-;-;-;-;-;-;-;-;-;-;-;-;-;-;-;-;-;-;-;-;-;-;-;-;-;-;-;-;-;-;-;-;-;-;-;-;-;-;-	4468	0.338597	0.338207	0.182118	0.366775	0.344046	0.332423	0.275344	0.362202	0.19529	0.390511	0.370264	0.238311
Ppil6	10;10;10;10;10;10;10;10;10;10;10;10;10;10;10	41490439;41490477;41494519;41494519;41498362;41498362;41501625;41501650;41501784;41501784;41502996;41507424;41507424;41514091;41514091	41490621;41490621;41494614;41494614;41498651;41498550;41501687;41501687;41501931;41501931;41503052;41507559;41507559;41514284;41514286	+;+;+;+;+;+;+;+;+;+;+;+;+;+;+	1169	0.16521	0.0807906	0.0580057	0.0539169	0.0547903	0.101643	0.0568857	0.0576818	0.0533152	0.162825	0.115525	0.121445
Cd164	10;10;10;10;10;10;10;10;10;10;10;10;10;10;10;10;10;10;10;10;10	41519414;41519501;41519892;41520044;41521918;41521918;41521918;41521918;41523173;41523173;41523173;41523173;41524107;41524107;41524107;41524107;41526827;41526827;41526827;41528672;41528672	41519700;41519700;41519950;41520384;41522007;41522007;41522007;41522007;41523244;41523244;41523244;41523244;41525272;41524145;41524145;41524145;41526876;41526883;41526883;41529046;41531048	+;+;+;+;+;+;+;+;+;+;+;+;+;+;+;+;+;+;+;+;+	4449	2.19943	2.39879	2.29382	2.30921	2.58417	2.17665	2.61573	2.52351	2.56362	2.41724	2.21589	2.48104
Ccdc162	10;10;10;10;10;10;10;10;10;10;10;10;10;10;10;10;10;10;10;10;10;10;10;10;10;10;10;10;10;10;10;10;10;10;10;10;10;10;10;10;10;10;10;10;10;10;10;10;10;10;10;10;10;10;10;10;10;10;10;10;10;10;10;10;10;10;10;10;10;10;10;10;10;10;10;10;10;10;10;10;10;10;10;10;10;10;10;10;10;10;10;10;10;10;10;10;10;10;10;10;10;10;10;10;10;10;10;10;10;10;10;10;10;10;10;10;10;10;10;10;10;10;10;10;10;10;10;10;10;10;10;10;10;…	41538846;41538849;41538849;41539292;41539415;41539421;41539421;41539421;41539421;41541774;41541774;41541774;41541774;41541774;41546883;41546883;41546883;41546883;41546883;41548928;41550608;41550722;41550722;41550722;41550722;41550727;41552318;41552318;41552318;41552318;41552318;41552318;41552318;41552806;41553073;41553073;41553073;41553073;41553073;41553416;41553416;41553416;41553416;41553416;415…	41539304;41539304;41539304;41539304;41539542;41539542;41539542;41539542;41539542;41541901;41541901;41541901;41541901;41541901;41547003;41547003;41547003;41547003;41547003;41550931;41550931;41550931;41550931;41550931;41550931;41550931;41552470;41552470;41552470;41552470;41552470;41552470;41552470;41552849;41553417;41553207;41553207;41553207;41553207;41553568;41553568;41553568;41553568;41553568;415…	-;-;-;-;-;-;-;-;-;-;-;-;-;-;-;-;-;-;-;-;-;-;-;-;-;-;-;-;-;-;-;-;-;-;-;-;-;-;-;-;-;-;-;-;-;-;-;-;-;-;-;-;-;-;-;-;-;-;-;-;-;-;-;-;-;-;-;-;-;-;-;-;-;-;-;-;-;-;-;-;-;-;-;-;-;-;-;-;-;-;-;-;-;-;-;-;-;-;-;-;-;-;-;-;-;-;-;-;-;-;-;-;-;-;-;-;-;-;-;-;-;-;-;-;-;-;-;-;-;-;-;-;-;-;-;-;-;-;-;-;-;-;-;-;-;-;-	10173	0.00949228	0.0123784	0	0.0061957	0.0125921	0.00584002	0.00653685	0	0.00918983	0.0187105	0.0265503	0.0174444
Cep57l1	10;10;10;10;10;10;10;10;10;10;10;10;10;10;10;10;10;10;10;10;10;10;10;10;10;10;10;10;10;10;10;10;10;10;10;10;10;10;10;10;10;10;10;10;10;10;10;10;10;10;10;10;10;10;10;10;10;10;10;10;10;10;10;10;10;10;10;10;10;10;10;10;10;10;10;10;10;10;10;10;10;10;10;10;10;10;10	41718840;41718841;41718841;41718846;41718846;41719225;41719847;41721173;41721557;41721557;41721557;41721557;41721557;41721557;41722884;41722884;41722884;41722884;41722884;41722884;41722884;41723861;41723861;41723861;41723861;41723861;41723861;41728524;41728628;41728628;41728628;41729331;41729331;41729331;41729331;41729331;41729331;41729331;41729331;41730999;41730999;41730999;41730999;41730999;417…	41719907;41719907;41719907;41719907;41719907;41719907;41719907;41721701;41721701;41721701;41721701;41721701;41721701;41721701;41722911;41723005;41723005;41723005;41723005;41723005;41723005;41723938;41723938;41723938;41723938;41723938;41723938;41728714;41728714;41728714;41728714;41729408;41729408;41729408;41729408;41729408;41729408;41729408;41729408;41731115;41731115;41731115;41731115;41731115;417…	-;-;-;-;-;-;-;-;-;-;-;-;-;-;-;-;-;-;-;-;-;-;-;-;-;-;-;-;-;-;-;-;-;-;-;-;-;-;-;-;-;-;-;-;-;-;-;-;-;-;-;-;-;-;-;-;-;-;-;-;-;-;-;-;-;-;-;-;-;-;-;-;-;-;-;-;-;-;-;-;-;-;-;-;-;-;-	5851	3.15777	2.52346	2.98423	3.67336	2.66555	2.82787	2.75613	2.67945	2.66835	2.83024	2.8563	2.95416
Sesn1	10;10;10;10;10;10;10;10;10;10;10;10;10;10;10;10;10;10;10;10;10;10	41809935;41887439;41894042;41894042;41894820;41894820;41896023;41896023;41898183;41898183;41898373;41902513;41902529;41902529;41903692;41903692;41905174;41905174;41906336;41906336;41907272;41907272	41811300;41887595;41894107;41894107;41895020;41895020;41896205;41896205;41898425;41898425;41898425;41902549;41902676;41902676;41903804;41903804;41905364;41905364;41906480;41906480;41908424;41908424	+;+;+;+;+;+;+;+;+;+;+;+;+;+;+;+;+;+;+;+;+;+	3982	3.09596	2.43503	3.1333	2.72249	2.654	2.6408	3.0227	3.30207	3.48252	2.86804	3.45082	3.39594
Armc2	10;10;10;10;10;10;10;10;10;10;10;10;10;10;10;10;10;10;10;10;10;10;10;10;10;10;10;10;10;10;10;10;10;10;10;10;10;10;10;10;10;10;10;10;10;10;10;10;10;10;10;10;10;10;10;10;10;10;10;10;10;10;10;10;10;10;10;10;10;10;10;10;10;10;10;10;10;10;10;10;10;10;10;10;10;10;10	41914990;41914993;41915000;41916051;41916807;41922122;41922122;41922122;41922122;41922122;41922566;41922566;41922566;41922566;41922566;41923748;41923748;41923748;41923748;41923748;41924411;41924411;41924411;41924411;41924411;41926800;41926800;41926800;41926800;41926800;41947896;41947896;41947896;41947896;41947896;41951601;41951601;41951601;41951601;41951601;41963639;41963639;41963639;41963639;419…	41917219;41917219;41917219;41917219;41917219;41922282;41922282;41922282;41922282;41922282;41922698;41922698;41922698;41922698;41922698;41923861;41923861;41923861;41923861;41923861;41924533;41924533;41924533;41924533;41924533;41927100;41927100;41927100;41927100;41927100;41947995;41947995;41947995;41947995;41947995;41951746;41951746;41951746;41951746;41951746;41963862;41963862;41963862;41963862;419…	-;-;-;-;-;-;-;-;-;-;-;-;-;-;-;-;-;-;-;-;-;-;-;-;-;-;-;-;-;-;-;-;-;-;-;-;-;-;-;-;-;-;-;-;-;-;-;-;-;-;-;-;-;-;-;-;-;-;-;-;-;-;-;-;-;-;-;-;-;-;-;-;-;-;-;-;-;-;-;-;-;-;-;-;-;-;-	7188	0.371679	0.569363	0.306592	0.613803	0.320784	0.458721	0.323801	0.243904	0.247117	0.3619	0.394548	0.469085
Foxo3	10;10;10;10;10;10;10;10;10;10;10;10;10;10;10;10;10	42181841;42185786;42196268;42196466;42196466;42197554;42247431;42257606;42258296;42274816;42274816;42274816;42274816;42276526;42276526;42276526;42276526	42186295;42186295;42197901;42197901;42197901;42197901;42247786;42257700;42258366;42275545;42275541;42275545;42275545;42276696;42276755;42276752;42276742	-;-;-;-;-;-;-;-;-;-;-;-;-;-;-;-;-	7571	6.1052	6.02933	6.32319	4.57044	4.89828	4.93192	7.02236	8.17158	7.52416	6.90538	7.16178	6.15996
Lace1	10;10;10;10;10;10;10;10;10;10;10;10;10;10;10;10;10;10;10;10;10;10;10;10;10;10;10;10;10;10;10;10;10;10;10;10;10;10;10;10;10;10;10;10;10;10	42312585;42312585;42312588;42313582;42316350;42316350;42316350;42316350;42318592;42318592;42318592;42318592;42339825;42339825;42339825;42339825;42340182;42340182;42340182;42340182;42360165;42360165;42360165;42360165;42394826;42400341;42400341;42400341;42415549;42415549;42415549;42415549;42425178;42425178;42425178;42425178;42426486;42426486;42426486;42438354;42438354;42454307;42454307;42478263;424…	42313616;42313616;42313616;42313616;42316463;42316463;42316463;42316463;42318732;42318732;42318732;42318732;42339925;42339925;42339925;42339925;42340252;42340252;42340252;42340252;42360247;42360247;42360247;42360247;42395017;42400399;42400399;42400399;42415648;42415648;42415648;42415648;42425308;42425308;42425308;42425308;42426587;42426587;42426587;42438405;42438405;42454530;42454530;42478415;424…	-;-;-;-;-;-;-;-;-;-;-;-;-;-;-;-;-;-;-;-;-;-;-;-;-;-;-;-;-;-;-;-;-;-;-;-;-;-;-;-;-;-;-;-;-;-	2705	2.03483	1.8272	1.51661	2.05048	2.2968	1.82295	1.99129	2.20612	2.08519	1.97027	1.97205	2.40115
Snx3	10;10;10;10;10;10;10;10;10;10;10	42502030;42502031;42502290;42525954;42525954;42533149;42533149;42533149;42534653;42534653;42534653	42502426;42502492;42502492;42526049;42526049;42533273;42533273;42533273;42535370;42535381;42534787	+;+;+;+;+;+;+;+;+;+;+	1413	39.0452	41.9306	39.0152	46.3683	43.9238	39.6281	54.6396	42.2332	46.8433	41.8267	45.47	52.5981
Nr2e1	10;10;10;10;10;10;10;10;10;10;10;10;10;10;10;10;10;10;10;10;10;10;10	42561963;42563272;42567489;42567489;42567836;42567836;42568373;42568373;42568657;42571373;42571484;42572746;42572746;42572858;42574356;42574356;42574356;42578166;42578166;42578166;42580198;42580669;42582882	42563526;42563526;42567594;42567594;42567985;42567985;42568469;42568469;42568828;42571519;42571519;42572981;42572981;42572981;42574443;42574443;42574443;42578311;42578311;42578311;42580345;42580774;42583632	-;-;-;-;-;-;-;-;-;-;-;-;-;-;-;-;-;-;-;-;-;-;-	3711	0	0	0.0182723	0.0169843	0.0172595	0	0	0	0	0.0170971	0	0.0191282
Ostm1	10;10;10;10;10;10;10;10;10;10;10;10;10;10;10;10;10;10;10;10;10;10;10;10;10	42583822;42583835;42583838;42583980;42583980;42583980;42678916;42678966;42683160;42683160;42683160;42683160;42692911;42692911;42692911;42692911;42696250;42696250;42696250;42696250;42698108;42698108;42698108;42700483;42700483	42583866;42583866;42583866;42584731;42584120;42584120;42679397;42679397;42683274;42683274;42683274;42683274;42693008;42693008;42693008;42693008;42699991;42696417;42696417;42696417;42698273;42698273;42698323;42702459;42700492	+;+;+;+;+;+;+;+;+;+;+;+;+;+;+;+;+;+;+;+;+;+;+;+;+	7211	3.31659	3.64976	3.53572	3.12915	3.18873	3.43149	3.43056	3.63754	3.5091	3.50188	3.5162	3.59797
Sec63	10;10;10;10;10;10;10;10;10;10;10;10;10;10;10;10;10;10;10;10;10;10;10;10;10;10;10;10;10;10;10;10;10;10;10;10;10;10;10;10;10;10;10;10;10;10;10;10;10;10;10;10;10;10;10;10;10;10;10;10;10;10	42761496;42761615;42761806;42783442;42783442;42783442;42789300;42789300;42789300;42791179;42791179;42791179;42794775;42794775;42794775;42796206;42796206;42796206;42797683;42798747;42798747;42801633;42801633;42801633;42801822;42801822;42801822;42803890;42803890;42803890;42805076;42805076;42805076;42806524;42806524;42806524;42810843;42810843;42810843;42812436;42812436;42812436;42812665;42812668;428…	42761888;42761888;42761888;42783541;42783541;42783541;42789414;42789414;42789414;42791291;42791291;42791291;42794836;42794836;42794836;42798855;42797733;42796264;42797733;42798855;42798855;42801727;42801727;42801727;42801954;42801954;42801954;42803982;42803982;42803982;42805230;42805230;42805230;42806671;42806671;42806671;42810925;42810925;42810925;42812742;42812495;42812495;42812838;42812838;428…	+;+;+;+;+;+;+;+;+;+;+;+;+;+;+;+;+;+;+;+;+;+;+;+;+;+;+;+;+;+;+;+;+;+;+;+;+;+;+;+;+;+;+;+;+;+;+;+;+;+;+;+;+;+;+;+;+;+;+;+;+;+	8787	48.2184	47.5535	47.4128	50.4618	48.1304	49.6237	50.4289	46.3922	48.6893	49.8546	48.3588	50.8777
Scml4	10;10;10;10;10;10;10;10;10;10;10;10;10;10;10;10;10;10;10;10;10;10;10;10;10;10;10;10;10;10;10;10;10;10;10;10;10;10;10;10;10;10;10;10	42860370;42860543;42860667;42860793;42865514;42902473;42907717;42907717;42907717;42912017;42912017;42912017;42924054;42924054;42924054;42924054;42924054;42924054;42930404;42930404;42930404;42930404;42930404;42930404;42934141;42934338;42934916;42934953;42934953;42934953;42939881;42946869;42946869;42946869;42946869;42946869;42955889;42955889;42955889;42955889;42957619;42957619;42957619;42957619	42860853;42860626;42860853;42860853;42865716;42902547;42907795;42907795;42907795;42912231;42912231;42912231;42924183;42924183;42924183;42924183;42924183;42924183;42930604;42930419;42930604;42930604;42930554;42930604;42934361;42935147;42935147;42935139;42935147;42935147;42940572;42947141;42948199;42947141;42947141;42947141;42956034;42956034;42956034;42956034;42958721;42958770;42960778;42960780	+;+;+;+;+;+;+;+;+;+;+;+;+;+;+;+;+;+;+;+;+;+;+;+;+;+;+;+;+;+;+;+;+;+;+;+;+;+;+;+;+;+;+;+	7725	0.0250006	0	0.0219445	0	0	0	0	0.0087288	0.0242041	0	0.00874098	0.00918898
Sobp	10;10;10;10;10;10;10;10;10	43002500;43020982;43074593;43127779;43157908;43160706;43172974;43173976;43173976	43004414;43022918;43074688;43127930;43158093;43160844;43173522;43174530;43174521	-;-;-;-;-;-;-;-;-	5529	0	0	0	0.034199	0.0115844	0	0.0120274	0.0243914	0	0.0229507	0.0122127	0
9030612E09Rik	10	43174704	43176562	+	1859	0.0346297	0	0	0	0.103362	0.0319583	0	0	0	0	0	0
Pdss2	10;10;10;10;10;10;10;10;10;10;10;10;10;10;10;10;10;10;10;10;10;10;10;10;10;10;10;10;10;10;10;10;10	43221486;43221486;43221517;43221600;43221736;43298799;43298799;43298799;43298799;43298799;43345528;43345528;43345528;43345528;43345528;43372135;43372135;43372135;43393871;43393871;43393871;43393921;43395561;43395561;43395561;43395561;43402513;43402726;43413515;43413515;43439799;43439799;43464625	43222060;43222060;43222060;43222060;43222013;43298933;43298933;43298933;43298933;43298933;43346519;43346116;43345726;43345726;43345726;43372209;43372209;43372209;43394044;43394044;43394044;43394044;43395692;43395692;43395692;43395692;43402627;43405395;43413547;43413547;43440248;43440602;43464882	+;+;+;+;+;+;+;+;+;+;+;+;+;+;+;+;+;+;+;+;+;+;+;+;+;+;+;+;+;+;+;+;+	5963	1.01483	1.11397	1.08598	1.03586	1.25135	1.20555	1.1152	0.978148	1.26992	1.12254	1.10974	1.30351
Bend3	10;10;10;10;10;10;10;10;10;10;10;10;10;10;10;10;10	43478831;43479140;43485234;43493165;43493642;43493642;43493642;43493642;43494146;43494146;43494146;43494146;43509847;43509847;43509847;43509847;43513963	43479372;43479372;43485413;43493466;43493689;43493689;43493689;43493689;43494342;43494342;43494342;43494342;43510045;43510091;43513816;43515396;43515396	+;+;+;+;+;+;+;+;+;+;+;+;+;+;+;+;+	6819	1.57661	1.5189	1.25295	1.56209	1.55452	1.55954	1.54083	1.53272	1.57207	1.57246	1.45564	1.49902
Gm9803	10;10;10	43524084;43524106;43524260	43524646;43524175;43524645	+;+;+	563	0.114346	0.335503	0	0.111952	0.113765	0.105525	0	0	0.110702	0.22539	0.359809	0.126083
1700021F05Rik	10;10;10;10;10;10;10;10;10	43525133;43525159;43525702;43530598;43532676;43533154;43538125;43540940;43540940	43525408;43525408;43525843;43530670;43533157;43533455;43540966;43540994;43540968	-;-;-;-;-;-;-;-;-	4141	17.0619	16.3451	17.1446	18.5236	17.5631	17.5893	14.5011	15.7299	15.9463	16.9612	16.1839	17.6905
Cd24a	10;10;10;10;10;10	43578284;43579146;43579169;43579935;43582604;43582604	43578805;43579197;43579322;43580153;43584265;43583127	+;+;+;+;+;+	2580	0.0748566	0.0976168	0.157694	0.122149	0.0744766	0.138164	0.15465	0.0522713	0.0241571	0.172144	0.157033	0.137568
Qrsl1	10;10;10;10;10;10;10;10;10;10;10;10;10;10;10;10;10;10;10;10;10;10;10;10;10;10;10;10;10;10;10	43874188;43874422;43876472;43876472;43880914;43881473;43882066;43884749;43884749;43884943;43884943;43885071;43888678;43888969;43888969;43888969;43894515;43894515;43894515;43894515;43895434;43895434;43895434;43895434;43896009;43896009;43896009;43896464;43901614;43901614;43901614	43874706;43874706;43877104;43876677;43882258;43881590;43882258;43884861;43884861;43885118;43885118;43885118;43889136;43889136;43889136;43889136;43894611;43894611;43894611;43894611;43895541;43895532;43895532;43895532;43896168;43896168;43896168;43896597;43901666;43901745;43901745	-;-;-;-;-;-;-;-;-;-;-;-;-;-;-;-;-;-;-;-;-;-;-;-;-;-;-;-;-;-;-	3876	2.30866	2.71279	2.58918	3.28478	3.04882	2.88929	2.44483	1.90495	2.43609	2.46358	2.34313	2.56395
Rtn4ip1	10;10;10;10;10;10;10;10;10;10;10;10;10;10;10;10;10;10;10;10	43901807;43907759;43909907;43910793;43921035;43921387;43921387;43928323;43928323;43932363;43932363;43935999;43935999;43946421;43946421;43946617;43947896;43949303;43953393;43956690	43902536;43907910;43909975;43910917;43921188;43921435;43921435;43928459;43928459;43932546;43932546;43936091;43936091;43947862;43947862;43946681;43948702;43949316;43953478;43957201	+;+;+;+;+;+;+;+;+;+;+;+;+;+;+;+;+;+;+;+	4554	7.0116	7.79777	7.32583	7.50837	8.54421	7.96446	6.77552	6.5594	6.81556	7.5652	7.05785	7.77809
Aim1	10;10;10;10;10;10;10;10;10;10;10;10;10;10;10;10;10;10;10;10;10;10;10;10;10;10;10;10;10;10;10;10;10;10;10;10;10;10;10;10;10;10	43950636;43950638;43956649;43956649;43958248;43958248;43958814;43958814;43961429;43961429;43964578;43964578;43966301;43966301;43967465;43967465;43967689;43967689;43973658;43973658;43973894;43973894;43975027;43975027;43976798;43976798;43979481;43979481;43986251;43986251;43989094;43989094;43992455;43992455;43992658;43992658;43997052;43997052;44003428;44003428;44065725;44148593	43951957;43951957;43956811;43956811;43958406;43958406;43958937;43958937;43961568;43961568;43964707;43964707;43966413;43966413;43967497;43967497;43967815;43967815;43973803;43973803;43974020;43974020;43975184;43975184;43976833;43976833;43979607;43979607;43986390;43986390;43989253;43989253;43992573;43992573;43992705;43992705;43999347;43999347;44004369;44004890;44065857;44148853	-;-;-;-;-;-;-;-;-;-;-;-;-;-;-;-;-;-;-;-;-;-;-;-;-;-;-;-;-;-;-;-;-;-;-;-;-;-;-;-;-;-	7525	8.60637	9.06581	8.60561	9.76214	9.87773	9.38726	7.9976	7.36578	7.25128	8.51164	8.09392	7.95691
Atg5	10;10;10;10;10;10;10;10;10;10;10	44268358;44268415;44286032;44286032;44289863;44294596;44294596;44303567;44319460;44346957;44362916	44268584;44268584;44286197;44286197;44289990;44294674;44294674;44303729;44319554;44347074;44364291	+;+;+;+;+;+;+;+;+;+;+	2352	11.0032	10.3867	10.4942	11.6169	11.3558	10.9374	10.645	10.6936	10.2153	10.2913	10.4932	11.2272
Prdm1	10;10;10;10;10;10;10;10;10;10;10;10;10;10;10;10;10;10;10	44437177;44438293;44440659;44440659;44441059;44441059;44446717;44446792;44446792;44450119;44450119;44450119;44456625;44456625;44456625;44456981;44458467;44458467;44528366	44440242;44440242;44440787;44440787;44442164;44442164;44447044;44447044;44447044;44450238;44450238;44450238;44456870;44456870;44456870;44457059;44458687;44458748;44528501	-;-;-;-;-;-;-;-;-;-;-;-;-;-;-;-;-;-;-	5492	0.0468876	0.0458578	0.0493872	0.172147	0.128286	0.118994	0.0363252	0.0245557	0.0340452	0.0577634	0.036885	0.116326
Prep	10;10;10;10;10;10;10;10;10;10;10;10;10;10;10	45067203;45072053;45090993;45092662;45094981;45097393;45107772;45115063;45120643;45125964;45147985;45150436;45153055;45155516;45158232	45067375;45072127;45091126;45092792;45095190;45097514;45107877;45115254;45120840;45126067;45148121;45150530;45153186;45155672;45167198	+;+;+;+;+;+;+;+;+;+;+;+;+;+;+	10933	2.96475	2.69808	2.8127	3.45612	3.62928	3.59463	2.59112	2.43619	2.20616	2.63469	2.69281	2.95419
Popdc3	10;10;10;10;10;10;10;10;10;10;10	45178098;45225437;45289305;45289402;45314561;45314561;45314561;45316431;45316483;45317699;45317699	45178192;45225571;45289575;45289575;45315279;45315114;45315279;45316539;45316539;45318452;45318117	+;+;+;+;+;+;+;+;+;+;+	2083	0	0	0	0	0	0	0	0.0161858	0	0	0	0.0340782
Bves	10;10;10;10;10;10;10;10;10;10	45335772;45339220;45343034;45346127;45347785;45353508;45353750;45354751;45354751;45369191	45335881;45339456;45343158;45346314;45347893;45353917;45353917;45354834;45354892;45372479	+;+;+;+;+;+;+;+;+;+	4610	0.0139646	0.0136579	0	0	0	0	0	0	0.0135196	0	0	0
Lin28b	10;10;10;10;10;10;10;10;10;10;10;10;10	45376620;45418363;45419137;45420524;45420524;45456583;45469037;45469037;45469037;45470051;45476348;45485428;45486227	45381431;45419208;45419208;45420708;45420708;45458903;45469218;45469218;45469218;45470201;45476396;45485777;45486395	-;-;-;-;-;-;-;-;-;-;-;-;-	9065	0.00710167	0.0069457	0.00748027	0.00695299	0.00706563	0	0	0	0	0.00699915	0.00744888	0
Hace1	10;10;10;10;10;10;10;10;10;10;10;10;10;10;10;10;10;10;10;10;10;10;10;10;10;10;10;10;10;10;10;10;10;10;10;10;10;10;10;10;10;10;10;10;10;10;10;10;10;10;10;10;10;10;10;10;10;10;10;10;10;10;10;10	45577829;45578141;45578280;45588380;45588380;45588380;45588384;45589481;45589481;45589481;45589481;45590268;45590268;45590268;45590268;45605509;45605509;45605509;45605509;45618498;45618498;45638321;45638321;45648591;45648591;45648854;45649881;45652588;45670346;45671132;45671439;45671514;45672328;45672328;45672539;45672539;45672558;45672774;45672774;45672774;45676381;45676381;45676381;45677067;456…	45578150;45578150;45578414;45588434;45588434;45588434;45588460;45589570;45589570;45589570;45589570;45590372;45590372;45590372;45590372;45605584;45605587;45605633;45605584;45618629;45618629;45638403;45638403;45648647;45648687;45648955;45649987;45652738;45670680;45671200;45671526;45671526;45672439;45672439;45672636;45672636;45672636;45672861;45672861;45672861;45676530;45676530;45676530;45677263;456…	+;+;+;+;+;+;+;+;+;+;+;+;+;+;+;+;+;+;+;+;+;+;+;+;+;+;+;+;+;+;+;+;+;+;+;+;+;+;+;+;+;+;+;+;+;+;+;+;+;+;+;+;+;+;+;+;+;+;+;+;+;+;+;+	12851	1.08705	1.22486	1.32441	1.21879	1.18122	1.26209	1.0815	0.97333	1.12759	1.2096	1.19537	1.0495
Ascc3	10;10;10;10;10;10;10;10;10;10;10;10;10;10;10;10;10;10;10;10;10;10;10;10;10;10;10;10;10;10;10;10;10;10;10;10;10;10;10;10;10;10	50592669;50604751;50607920;50617712;50637908;50642523;50644943;50645663;50649109;50649793;50650547;50658918;50660655;50690115;50699940;50700432;50707663;50710880;50713176;50714266;50716485;50718292;50720612;50721773;50728090;50729912;50731613;50732422;50732687;50735210;50748806;50749035;50750453;50753997;50767091;50767373;50823636;50840298;50842143;50845531;50849471;50850461	50592897;50604882;50608070;50618271;50638028;50642730;50645084;50645788;50649309;50649933;50650711;50659094;50660726;50690249;50700131;50700656;50707782;50711044;50713262;50714442;50716710;50718446;50720710;50721941;50728310;50729997;50731779;50732567;50732807;50735352;50748943;50749155;50750585;50754122;50767202;50767507;50823860;50840449;50842290;50845740;50849646;50851202	+;+;+;+;+;+;+;+;+;+;+;+;+;+;+;+;+;+;+;+;+;+;+;+;+;+;+;+;+;+;+;+;+;+;+;+;+;+;+;+;+;+	7477	6.4833	6.92616	6.93776	7.25797	6.68168	6.7698	7.35522	7.44012	7.09778	7.09826	7.2473	7.35292
Sim1	10;10;10;10;10;10;10;10;10;10;10	50895651;50904785;50907910;50908478;50908718;50909380;50909796;50910524;50940466;50981323;50983611	50896071;50904867;50907999;50908586;50908803;50909579;50909902;50910671;50940634;50981722;50989152	+;+;+;+;+;+;+;+;+;+;+	7355	0	0	0	0	0	0	0.00904139	0.00916791	0.00847389	0	0	0
Lilrb4a	10;10;10;10;10;10;10;10;10;10;10;10;10;10;10;10;10;10	51480679;51480906;51481140;51481567;51482869;51483762;51484517;51485713;51485888;51491018;51491197;51491434;51491861;51493170;51494062;51494793;51495994;51496167	51480753;51480941;51481424;51481869;51482904;51483878;51484569;51485780;51486219;51491051;51491232;51491718;51492163;51493205;51494178;51494845;51496059;51496613	+;+;+;+;+;+;+;+;+;+;+;+;+;+;+;+;+;+	2682	59.288	75.8629	72.4101	67.8699	52.5033	60.3409	67.4788	58.0899	66.4967	62.5011	55.5399	72.864
4933411G06Rik	10	51756173	51757194	-	1022	0.0629909	0.0616074	0	0.061672	0	0.0581317	0.0650679	0.0659785	0	0.0620815	0.0660705	0.0694568
Vgll2	10;10;10;10;10;10	52022686;52022723;52025057;52025057;52027431;52027434	52022803;52022803;52025363;52025363;52028471;52028011	+;+;+;+;+;+	1466	0	0	0.0462542	0	0	0	0	0	0	0	0	0
Dcbld1	10;10;10;10;10;10;10;10;10;10;10	52233619;52261727;52284103;52286348;52290851;52304587;52311400;52312814;52314355;52317032;52319476	52233835;52261939;52284237;52286399;52290923;52304720;52311440;52312901;52314404;52317151;52321377	+;+;+;+;+;+;+;+;+;+;+	3025	0.106408	0.0832566	0.168121	0.125016	0.0635206	0.157119	0.164875	0.0891636	0.133922	0.125846	0.133932	0.0469321
Gopc	10;10;10;10;10;10;10;10;10;10;10;10;10;10;10;10	52337024;52337024;52346049;52346049;52349072;52349072;52350601;52350601;52353327;52353327;52354572;52354572;52358749;52358773;52381611;52381611	52339853;52339853;52346229;52346229;52349236;52349236;52350696;52350696;52353492;52353492;52354747;52354747;52358937;52358937;52382124;52382124	-;-;-;-;-;-;-;-;-;-;-;-;-;-;-;-	4317	18.4093	18.8436	18.5111	20.557	18.4271	19.1154	17.6685	16.0804	16.4079	17.4381	17.7061	17.7339
Gm26741	10	52358767	52358853	+	87	83.2457	88.6545	86.1248	105.41	92.0257	98.6762	79.1113	74.4055	70.2057	88.2428	84.5991	85.2634
Nepn	10;10;10	52391608;52400359;52403905	52391828;52401260;52404604	+;+;+	1823	0	0.069076	0	0	0	0	0	0.0369885	0.0341884	0.0348038	0	0
Nus1	10;10;10;10;10	52417547;52429193;52430067;52433345;52436577	52418168;52429318;52430216;52433444;52440192	+;+;+;+;+	4614	16.2825	16.3138	16.8713	19.507	18.8166	18.0974	16.4303	16.0683	16.223	16.4531	16.3469	16.6077
Slc35f1	10;10;10;10;10;10;10;10	52690533;52933092;53021844;53062451;53073454;53077897;53089338;53108148	52691169;52933267;53021971;53062610;53073610;53077949;53089492;53111622	+;+;+;+;+;+;+;+	4941	0.162863	0.203887	0.233302	0.204101	0.259259	0.18036	0.215339	0.122823	0.182902	0.154092	0.15716	0.215497
Cep85l	10;10;10;10;10;10;10;10;10;10;10;10;10	53278081;53281349;53283837;53291764;53292258;53296214;53298053;53301502;53312508;53319598;53348472;53358049;53379509	53278244;53281580;53283944;53291814;53292375;53296368;53298205;53301681;53312625;53319719;53349259;53358207;53379851	-;-;-;-;-;-;-;-;-;-;-;-;-	2691	0.346883	0.233975	0.226785	0.175666	0.119008	0.242853	0.172982	0.275634	0.162125	0.282931	0.125463	0.316543
Pln	10;10;10;10;10	53337686;53337686;53341982;53343757;53343757	53337795;53337795;53342108;53345999;53345999	+;+;+;+;+	2480	0	0.0253882	0	0	0	0	0	0	0	0	0	0
Tmem229b-ps	10	53474964	53475467	+	504	0	0	0.134541	0.125057	0	0.117878	0	0	0	0.125888	0	0
Mcm9	10;10;10;10;10;10;10;10;10;10;10;10;10;10	53536329;53540938;53541537;53547403;53548497;53563283;53611352;53612827;53615852;53620134;53622756;53625716;53629724;53630395	53538767;53541083;53541619;53547606;53548699;53563457;53611471;53612952;53616052;53620215;53623072;53626034;53630131;53630439	-;-;-;-;-;-;-;-;-;-;-;-;-;-	4868	1.8911	2.35399	2.70928	2.43414	2.74988	2.2822	1.67341	1.93924	1.77963	1.93548	1.83097	1.84461
Asf1a	10;10;10;10	53596961;53602348;53606109;53607665	53597298;53602463;53606285;53609213	+;+;+;+	2180	5.92088	4.65001	5.78551	6.9245	5.67047	4.67381	5.84157	5.10365	4.33133	4.71489	5.26564	5.19362
Fam184a	10;10;10;10;10;10;10;10;10;10;10;10;10;10;10;10;10;10;10;10;10;10;10;10;10;10;10;10;10;10;10;10;10;10;10;10;10;10;10;10;10;10;10;10;10;10;10;10;10;10;10;10;10;10;10;10;10;10;10;10;10;10;10;10;10;10;10;10;10;10;10;10;10;10;10;10;10;10;10	53633145;53633366;53633369;53633370;53633630;53633634;53634302;53634302;53635232;53635232;53635232;53635232;53635400;53638177;53638177;53638177;53638177;53638177;53638180;53640945;53640945;53640945;53640945;53640945;53640945;53646983;53646983;53646983;53646983;53647572;53647572;53647572;53647572;53647572;53649102;53649102;53649102;53649102;53649102;53652300;53652300;53652300;53652300;53652300;536…	53633715;53633715;53633715;53633715;53633715;53633715;53634395;53634395;53635434;53635434;53635434;53635434;53635434;53638281;53638269;53638281;53638281;53638281;53638281;53641062;53641062;53641062;53641062;53641062;53641062;53647129;53647080;53647129;53647129;53647756;53647756;53647756;53647756;53647756;53649229;53649229;53649229;53649229;53649229;53652453;53652453;53652453;53652453;53652453;536…	-;-;-;-;-;-;-;-;-;-;-;-;-;-;-;-;-;-;-;-;-;-;-;-;-;-;-;-;-;-;-;-;-;-;-;-;-;-;-;-;-;-;-;-;-;-;-;-;-;-;-;-;-;-;-;-;-;-;-;-;-;-;-;-;-;-;-;-;-;-;-;-;-;-;-;-;-;-;-	4353	0.0887342	0.0433927	0.0778872	0.0434382	0.0735698	0.0545927	0.160405	0.0619619	0.0572712	0.0728777	0.0620483	0.0815356
Man1a	10;10;10;10;10;10;10;10;10;10;10;10;10;10;10;10;10;10;10;10;10;10;10;10;10;10;10;10;10;10;10;10;10;10;10;10;10;10;10;10;10;10;10	53904788;53907015;53907943;53907943;53919158;53919158;53920043;53920043;53925430;53925430;53933492;53933492;53934889;53934889;53975095;53977023;53977023;54005161;54013305;54014415;54014415;54014415;54014415;54025714;54025714;54025714;54025714;54025714;54030698;54030698;54030698;54030698;54030698;54074416;54074416;54074416;54074416;54074416;54075504;54075526;54075526;54075526;54075526	53907563;53907563;53908058;53908058;53919330;53919330;53920262;53920262;53925545;53925545;53933585;53933585;53935012;53935012;53977117;53977117;53977117;54006024;54014495;54014495;54014495;54014495;54014495;54025829;54025829;54025829;54025829;54025829;54030794;54030794;54030794;54030794;54030794;54075270;54075270;54075270;54075270;54075270;54075709;54075737;54075736;54075709;54075796	-;-;-;-;-;-;-;-;-;-;-;-;-;-;-;-;-;-;-;-;-;-;-;-;-;-;-;-;-;-;-;-;-;-;-;-;-;-;-;-;-;-;-	9058	1.47829	1.25119	1.25391	1.46473	1.56978	1.58725	1.23704	1.1613	1.29701	1.40792	1.29711	1.37142
Tbc1d32	10;10;10;10;10;10;10;10;10;10;10;10;10;10;10;10;10;10;10;10;10;10;10;10;10;10;10;10;10;10;10;10;10	56014298;56027899;56040139;56048863;56049762;56051389;56064474;56072476;56087531;56088306;56089717;56123511;56129061;56150794;56151766;56155680;56161135;56162011;56170844;56173842;56177492;56180480;56187743;56192840;56195356;56196408;56196558;56196788;56198435;56201888;56214950;56224564;56228478	56017704;56028087;56040279;56049017;56049877;56051458;56064557;56072601;56087624;56088414;56089839;56123599;56129177;56150912;56151853;56155818;56161217;56162212;56170971;56173984;56177584;56180620;56187833;56192899;56195500;56196469;56196661;56196866;56198560;56201956;56215118;56224725;56228689	-;-;-;-;-;-;-;-;-;-;-;-;-;-;-;-;-;-;-;-;-;-;-;-;-;-;-;-;-;-;-;-;-	7235	3.19881	3.58544	3.22407	3.75472	3.87309	3.32157	3.15263	3.23403	3.1055	3.22718	3.00055	3.48792
Msl3l2	10;10	56106917;56114854	56107029;56116880	+;+	2140	0.0300826	0	0	0.0589054	0.0598597	0	0	0.0315093	0.029124	0	0.0315533	0.066341
Gja1	10;10	56377300;56387534	56377518;56390419	+;+	3105	2.42579	2.6564	2.58787	2.98397	3.03231	3.11881	2.61286	2.60599	2.74995	2.9527	2.74011	2.90341
Gm9956	10	56745134	56748254	+	3121	0.0206269	0	0	0	0	0	0	0	0.0199697	0	0	0
Hsf2	10;10;10;10;10;10;10;10;10;10;10;10	57486385;57495898;57496155;57497497;57499416;57501370;57502623;57504582;57505146;57506197;57511444;57511903	57486601;57496006;57496282;57497621;57499491;57501431;57502710;57504730;57505382;57506302;57511528;57513133	+;+;+;+;+;+;+;+;+;+;+;+	2613	7.88386	7.45771	8.48581	6.62128	7.50068	7.50306	9.67079	7.97393	8.34822	8.07357	7.75248	8.09548
Serinc1	10;10;10;10;10;10;10;10;10;10;10;10;10;10;10;10;10;10;10;10;10;10;10;10;10;10	57515774;57519363;57519698;57522956;57523035;57523184;57523961;57523961;57523961;57524320;57524320;57524320;57525225;57525231;57525325;57525325;57525366;57527665;57527665;57527665;57527665;57532357;57532357;57532357;57532357;57532357	57517292;57519593;57519842;57523216;57523216;57523216;57524098;57523987;57524098;57524399;57524399;57524399;57527826;57525494;57525494;57525494;57525494;57527826;57527826;57527826;57527826;57532410;57532477;57532409;57532428;57532530	-;-;-;-;-;-;-;-;-;-;-;-;-;-;-;-;-;-;-;-;-;-;-;-;-;-	5150	10.5253	10.0007	10.9481	12.4099	11.871	11.7437	10.1105	9.64314	9.12493	10.669	10.0696	10.3031
Pkib	10;10;10;10;10;10;10;10;10;10;10;10;10;10;10;10;10;10;10;10;10;10;10;10;10;10;10;10;10;10;10;10;10;10;10;10;10;10;10;10;10;10;10;10;10;10;10;10;10;10;10	57631981;57632051;57632056;57632094;57632124;57640960;57645834;57645885;57646416;57650981;57650994;57652082;57652082;57652082;57652082;57652082;57652082;57652082;57652082;57652082;57652082;57692203;57692203;57692203;57692203;57692203;57692203;57692203;57692203;57692203;57699623;57708074;57708074;57708074;57716243;57727981;57728090;57728090;57728090;57728090;57728090;57728090;57728090;57728148;577…	57632207;57632207;57632207;57632207;57632207;57641101;57645955;57645955;57646451;57651401;57651305;57652173;57654740;57652173;57652173;57652173;57652173;57652173;57652173;57652173;57652173;57692270;57692270;57692270;57692270;57692270;57692270;57692270;57692270;57692270;57699734;57709635;57710369;57708181;57716906;57728033;57728266;57728266;57728266;57728266;57728266;57728150;57728266;57728266;577…	+;+;+;+;+;+;+;+;+;+;+;+;+;+;+;+;+;+;+;+;+;+;+;+;+;+;+;+;+;+;+;+;+;+;+;+;+;+;+;+;+;+;+;+;+;+;+;+;+;+;+	11800	1.96676	2.33976	2.17505	2.7081	2.6217	2.44439	2.09079	1.99433	2.09424	2.29593	2.43487	1.93103
Fabp7	10;10;10;10;10;10;10	57784881;57784923;57785506;57785506;57786265;57786265;57788123	57785081;57785081;57785678;57785678;57786366;57786812;57788450	+;+;+;+;+;+;+	1250	0.077252	0.251851	0	0.050423	0.15372	0.332699	0.106399	0.053944	0.0498603	0.0507579	0.0540193	0.113576
Smpdl3a	10;10;10;10;10;10;10;10;10;10;10;10;10;10;10;10	57794335;57794374;57794568;57800911;57800911;57800916;57802420;57802420;57802420;57805567;57805567;57807355;57807355;57807877;57809046;57811213	57794409;57794784;57794849;57801124;57801124;57801124;57802564;57802506;57802564;57805663;57805663;57807470;57807524;57808057;57809170;57811830	+;+;+;+;+;+;+;+;+;+;+;+;+;+;+;+	2065	3.35133	3.33871	2.98818	3.15907	2.94661	3.16473	3.31692	3.41232	3.38036	3.01106	3.71137	3.12815
AW822073	10;10	58222972;58222972	58224930;58223526	-;-	1959	0	0	0.017307	0	0	0	0	0.0344206	0	0	0	0
Duxf3	10;10;10	58229979;58230651;58231613	58231063;58232675;58232013	-;-;-	2697	0.0238697	0.0233455	0	0	0	0	0	0.0375028	0	0.0117626	0	0
Gm4981	10	58234848	58236701	-	1854	0	0.0339605	0	0.0169981	0	0	0.107604	0	0	0.0342219	0	0.0382874
Gcc2	10;10;10;10;10;10;10;10;10;10;10;10;10;10;10;10;10;10;10;10;10;10;10;10;10;10;10;10;10;10;10;10;10;10;10;10;10;10;10;10;10;10;10;10;10;10;10;10;10;10;10;10;10;10;10;10;10;10;10;10;10;10;10;10;10;10;10;10;10;10;10;10;10;10;10;10;10;10;10;10;10;10;10;10;10;10;10;10;10;10;10;10;10;10;10;10;10;10	58255497;58255508;58255530;58255539;58255713;58255829;58255829;58255829;58255829;58255891;58256747;58256820;58256820;58256820;58256820;58258241;58258241;58258241;58258241;58258241;58258241;58267967;58267967;58267967;58267967;58267967;58267967;58269262;58269262;58269262;58269262;58269262;58272333;58272333;58272333;58273446;58274736;58274736;58274736;58274936;58274936;58274936;58274936;58274957;582…	58255571;58255571;58255571;58255571;58255882;58255882;58255882;58255882;58255882;58255925;58256904;58256904;58256904;58256896;58256904;58258308;58258308;58258308;58258308;58258308;58258308;58268046;58268071;58268071;58268071;58268071;58268071;58269335;58271706;58271706;58269463;58271706;58272405;58272405;58272405;58274836;58274836;58274836;58274836;58276294;58275034;58275034;58275034;58275034;582…	+;+;+;+;+;+;+;+;+;+;+;+;+;+;+;+;+;+;+;+;+;+;+;+;+;+;+;+;+;+;+;+;+;+;+;+;+;+;+;+;+;+;+;+;+;+;+;+;+;+;+;+;+;+;+;+;+;+;+;+;+;+;+;+;+;+;+;+;+;+;+;+;+;+;+;+;+;+;+;+;+;+;+;+;+;+;+;+;+;+;+;+;+;+;+;+;+;+	9630	7.14962	7.46989	7.58358	7.41554	7.57226	7.6222	8.15187	8.30096	7.88614	7.48784	7.6359	7.41545
Lims1	10;10;10;10;10;10;10;10;10;10;10;10;10;10;10;10;10;10;10;10;10;10;10;10;10;10;10;10;10;10;10;10;10;10;10;10;10;10	58323466;58394373;58394388;58399021;58399021;58399021;58408057;58408070;58408070;58408070;58409560;58409560;58409560;58409560;58410053;58410053;58410053;58410053;58412403;58412403;58412403;58413973;58413973;58413973;58416634;58416634;58416634;58416643;58418399;58418399;58418399;58418399;58418647;58418648;58421454;58421454;58421454;58421454	58323687;58394600;58394600;58399180;58399180;58399180;58408136;58408136;58408136;58408136;58409680;58409680;58409680;58409680;58410336;58410202;58410202;58410202;58412553;58412553;58412553;58414065;58414065;58414065;58416682;58416682;58416682;58416682;58418474;58418474;58418474;58418474;58418786;58418835;58421664;58421578;58421783;58424691	+;+;+;+;+;+;+;+;+;+;+;+;+;+;+;+;+;+;+;+;+;+;+;+;+;+;+;+;+;+;+;+;+;+;+;+;+;+	4891	6.1402	6.68119	6.66857	6.90727	6.9275	6.04916	7.03607	6.07297	6.1803	6.2202	6.22641	6.27703
Ranbp2	10;10;10;10;10;10;10;10;10;10;10;10;10;10;10;10;10;10;10;10;10;10;10;10;10;10;10;10;10	58446852;58451984;58453312;58454573;58455219;58455809;58457592;58460518;58461836;58463819;58464083;58464405;58465065;58465444;58465663;58467115;58467390;58470627;58475244;58476157;58483029;58483897;58484442;58485680;58488573;58490610;58492411;58492802;58493663	58447051;58452051;58453423;58454725;58455449;58455954;58457784;58460605;58462045;58464000;58464258;58464528;58465226;58465581;58465809;58467294;58467473;58470762;58475338;58480819;58483199;58483983;58484620;58485881;58488674;58490755;58492684;58493136;58494155	+;+;+;+;+;+;+;+;+;+;+;+;+;+;+;+;+;+;+;+;+;+;+;+;+;+;+;+;+	9477	30.4663	29.3886	30.8312	28.7909	29.2438	29.4451	31.6779	31.2852	31.0739	30.3077	29.544	28.695
Ccdc138	10;10;10;10;10;10;10;10;10;10;10;10;10;10;10;10	58497970;58499169;58499362;58507521;58509505;58513079;58524138;58527342;58528323;58528905;58538249;58540798;58544917;58561901;58573589;58575689	58498062;58499213;58499419;58507641;58509632;58513257;58524296;58527461;58528400;58529012;58538410;58540914;58545109;58562077;58573727;58576242	+;+;+;+;+;+;+;+;+;+;+;+;+;+;+;+	2431	1.46973	1.56695	1.36677	1.82786	2.12095	1.52742	1.76438	1.5533	1.3588	1.34411	1.88879	1.57679
Edar	10;10;10;10;10;10;10;10;10;10;10;10	58600789;58606045;58607340;58609938;58610274;58610447;58611957;58621313;58628460;58629366;58630064;58675456	58603184;58606105;58607499;58610010;58610348;58610572;58612043;58621398;58628641;58629488;58630132;58675654	-;-;-;-;-;-;-;-;-;-;-;-	3637	0	0	0.0186441	0	0	0	0	0.01854	0.0171365	0	0	0
Sh3rf3	10;10;10;10;10;10;10;10;10;10;10;10;10;10;10;10;10;10;10;10;10;10;10;10;10;10;10	58813359;58813458;58814059;58983921;58983921;58983921;59007042;59007042;59007042;59049221;59049221;59065651;59071936;59071936;59080034;59083448;59083448;59083448;59084982;59086660;59086660;59086660;59104172;59104172;59104172;59130971;59135820	58814126;58814126;58814126;58984196;58984196;58984196;59007193;59007137;59007137;59049580;59050020;59066102;59072036;59072036;59080104;59083618;59083618;59083618;59085035;59086916;59086916;59086916;59104879;59104357;59104491;59131305;59138916	+;+;+;+;+;+;+;+;+;+;+;+;+;+;+;+;+;+;+;+;+;+;+;+;+;+;+	7242	0.00888935	0	0	0.00870323	0	0	0	0.0186219	0	0.0131415	0	0
2025-09-10	10;10;10;10;10;10;10;10;10;10	59164113;59166504;59170814;59176848;59178761;59181020;59183525;59192166;59192698;59221391	59164944;59166691;59170946;59177016;59178857;59181181;59183711;59192361;59192815;59221847	-;-;-;-;-;-;-;-;-;-	2539	17.419	17.3836	16.5983	19.7477	19.6262	19.5851	16.5135	16.3463	15.2807	16.5678	17.3797	17.8231
Sowahc	10	59221953	59226434	+	4482	3.04504	2.97816	3.02582	1.98283	2.28648	2.08109	3.54604	3.9116	4.18562	3.35498	3.20898	3.45263
P4ha1	10;10;10;10;10;10;10;10;10;10;10;10;10;10;10;10;10;10;10;10;10;10;10;10;10;10;10;10;10;10;10;10;10;10;10;10;10;10;10;10;10;10;10;10	59323296;59323364;59323368;59337054;59337054;59337054;59339296;59339296;59339296;59342684;59342684;59342684;59343657;59343657;59343657;59348181;59348181;59350404;59350404;59350404;59352083;59352083;59352083;59354340;59355350;59355350;59361861;59361861;59361861;59365289;59365289;59365289;59367289;59367289;59367289;59369241;59369241;59369241;59369587;59369587;59369587;59371004;59371004;59371004	59323476;59323476;59323476;59337156;59337156;59337156;59339392;59339392;59339392;59342835;59342835;59342835;59343794;59343794;59343794;59348420;59348420;59350600;59350600;59350600;59352259;59352259;59352259;59354410;59355420;59355420;59361960;59361960;59361960;59365342;59365342;59365342;59367354;59367354;59367354;59369309;59369309;59369309;59369683;59369683;59369683;59372251;59371956;59373304	+;+;+;+;+;+;+;+;+;+;+;+;+;+;+;+;+;+;+;+;+;+;+;+;+;+;+;+;+;+;+;+;+;+;+;+;+;+;+;+;+;+;+;+	4114	41.1469	41.2457	40.0193	34.3487	34.6561	34.3048	41.4611	47.4829	45.9033	42.5501	43.1094	41.3848
Gm10273	10	59395632	59396757	+	1126	0.743248	0.950593	1.23453	0.783662	1.42207	1.37182	1.35834	0.838384	0.94097	1.12695	0.599681	0.851062
Pla2g12b	10;10;10;10;10;10;10	59403660;59410977;59411027;59416348;59416348;59421372;59421463	59403981;59411065;59411065;59416513;59416513;59421970;59421976	+;+;+;+;+;+;+	1182	0.0544642	0	0.114735	0	0	0	0	0	0	0.0536779	0	0
Oit3	10;10;10;10;10;10;10;10;10;10;10;10	59422958;59425377;59427944;59428293;59429491;59429491;59430893;59430893;59435867;59437710;59438541;59441623	59424112;59425476;59428359;59428359;59429651;59429651;59431086;59431015;59435989;59437817;59438915;59441778	-;-;-;-;-;-;-;-;-;-;-;-	2788	0.138544	0.135501	0.0486432	0.0452144	0.0459468	0.0213094	0.071556	0.120929	0.134129	0.182058	0.0726586	0.152765
Mcu	10;10;10;10;10;10;10;10;10;10;10;10;10;10;10;10;10;10;10;10;10;10	59446984;59448597;59451206;59451206;59454946;59454946;59456649;59456649;59457826;59466454;59467626;59491087;59532846;59599928;59600581;59602011;59602775;59606133;59616524;59616524;59616524;59616524	59448858;59448858;59451322;59451322;59455149;59455149;59456809;59456809;59458160;59466558;59467796;59491156;59535106;59600070;59600693;59603177;59603177;59606177;59616675;59616655;59616679;59616692	-;-;-;-;-;-;-;-;-;-;-;-;-;-;-;-;-;-;-;-;-;-	6936	0.965279	1.10294	0.923863	1.20405	1.1543	1.045	1.05943	0.845791	0.934522	0.832426	0.934589	0.972255
Gm10322	10	59616063	59616398	+	336	0	0	0.201811	0	0.0953124	0	0	0	0	0	0	0
Micu1	10;10;10;10;10;10;10;10;10;10;10;10;10;10;10;10;10;10;10;10;10;10;10;10;10;10;10;10;10;10;10;10;10;10;10;10;10;10;10;10;10;10;10;10;10;10;10;10;10;10;10;10;10;10;10;10;10;10;10;10;10;10;10;10;10;10;10;10;10;10;10;10;10;10;10;10;10;10;10;10;10;10	59702477;59702563;59702599;59702618;59702628;59702649;59702658;59727957;59727957;59727957;59727957;59727957;59727957;59727992;59732983;59732983;59732983;59732983;59732983;59732983;59732983;59740084;59740660;59740660;59740660;59740660;59740660;59740660;59740660;59740660;59740774;59750504;59750504;59750504;59750504;59750504;59750504;59750504;59756706;59756706;59756706;59762413;59767084;59768138;597…	59702687;59702687;59702687;59702687;59702687;59702687;59702687;59728118;59728118;59728118;59728118;59728118;59728118;59728118;59733157;59733157;59733157;59733157;59733157;59733157;59733157;59740295;59740822;59740758;59744896;59740822;59740822;59740822;59740822;59740822;59740822;59751705;59750547;59750547;59750547;59750547;59750547;59750547;59757174;59756717;59756717;59762656;59767089;59768252;597…	+;+;+;+;+;+;+;+;+;+;+;+;+;+;+;+;+;+;+;+;+;+;+;+;+;+;+;+;+;+;+;+;+;+;+;+;+;+;+;+;+;+;+;+;+;+;+;+;+;+;+;+;+;+;+;+;+;+;+;+;+;+;+;+;+;+;+;+;+;+;+;+;+;+;+;+;+;+;+;+;+;+	9234	8.01397	8.01865	7.65546	8.02024	7.84497	8.15817	7.34921	7.51413	7.40427	7.12185	7.23577	7.84108
Dnajb12	10;10;10;10;10;10;10;10;10;10;10;10;10;10;10;10;10;10;10;10;10;10;10;10;10;10;10;10;10;10;10;10;10;10;10;10;10;10;10;10;10;10;10	59879556;59879564;59879575;59879618;59879626;59890028;59890028;59890028;59890028;59890028;59890840;59890840;59890840;59890840;59892672;59892672;59892672;59892672;59892672;59892938;59892938;59892938;59892938;59892938;59894231;59894231;59894231;59894231;59894231;59895588;59895588;59895588;59895588;59895588;59896350;59896350;59896350;59896350;59896350;59897491;59897491;59897491;59897491	59879810;59879810;59879810;59879810;59879810;59890208;59890208;59890208;59890208;59890208;59890985;59890985;59890985;59890985;59892857;59892857;59892857;59892857;59892857;59893017;59893017;59893017;59893017;59893017;59894340;59894340;59894340;59894340;59894340;59895760;59895760;59895760;59895760;59895760;59896495;59896775;59896501;59896495;59896447;59898521;59899296;59898014;59899302	+;+;+;+;+;+;+;+;+;+;+;+;+;+;+;+;+;+;+;+;+;+;+;+;+;+;+;+;+;+;+;+;+;+;+;+;+;+;+;+;+;+;+	3369	8.28355	8.25114	7.99051	9.7284	9.65787	8.26175	8.54682	7.72573	7.74212	8.06039	7.95698	7.92232
Ddit4	10;10;10	59949675;59951317;59951697	59951029;59951572;59951770	-;-;-	1685	6.70511	6.0534	6.94183	4.4887	4.1813	4.93619	7.9523	10.1245	10.3013	6.32591	7.53384	8.27806
Anapc16	10;10;10;10;10;10;10;10;10;10;10;10;10;10;10;10;10;10;10;10;10;10;10;10;10	59987409;59987908;59988404;59988423;59988479;59988586;59990359;59990366;59990833;59990833;59990833;59990833;59990833;59990833;59995847;59996448;59996448;59996448;60002418;60002418;60002418;60002956;60002956;60002956;60002956	59988838;59988838;59988838;59988838;59988838;59988838;59990383;59990574;59991080;59990907;59990907;59990907;59990907;59990907;59998310;59996614;59996614;59996614;60002769;60002467;60002467;60003086;60002995;60003111;60003135	-;-;-;-;-;-;-;-;-;-;-;-;-;-;-;-;-;-;-;-;-;-;-;-;-	4890	3.19909	2.98719	2.75256	3.4479	4.02768	3.88173	3.02579	2.42003	2.95695	3.10749	3.12765	3.00488
Ascc1	10;10;10;10;10;10;10;10;10;10;10;10;10;10;10;10;10;10;10;10;10;10	60002805;60003327;60004795;60004795;60007727;60007727;60012462;60012462;60013596;60013596;60042121;60042121;60049752;60049752;60062460;60062460;60064323;60064323;60098093;60098093;60099706;60099706	60002907;60003416;60004927;60004927;60007826;60007826;60012559;60012559;60013774;60013774;60042257;60042257;60049871;60049871;60062584;60062584;60064408;60064408;60098214;60098214;60099990;60099990	+;+;+;+;+;+;+;+;+;+;+;+;+;+;+;+;+;+;+;+;+;+	1578	9.30157	11.3317	8.65871	10.1254	10.5735	10.0712	8.7233	9.7641	9.83462	9.22761	10.8903	10.9761
Spock2	10;10;10;10;10;10;10;10;10;10;10;10;10;10;10;10;10;10;10;10;10;10;10;10;10;10;10;10;10;10	60106219;60106219;60106468;60115073;60121232;60121232;60121478;60121478;60121478;60121684;60121684;60121684;60123810;60123810;60123810;60125710;60125710;60125710;60126154;60126154;60126154;60126834;60126834;60126834;60129681;60129681;60131084;60131084;60131336;60131336	60106656;60106656;60106656;60115081;60121240;60121240;60121523;60121523;60121523;60121798;60121798;60121798;60123924;60123924;60123924;60125824;60125824;60125824;60126270;60126270;60126270;60127338;60127052;60127052;60129743;60129743;60131221;60131221;60133908;60135198	+;+;+;+;+;+;+;+;+;+;+;+;+;+;+;+;+;+;+;+;+;+;+;+;+;+;+;+;+;+	5533	0.133803	0.165003	0.159319	0.125306	0.1447	0.150325	0.114178	0.121869	0.135172	0.137605	0.15865	0.121879
Chst3	10;10;10;10;10;10;10;10;10	60181532;60181534;60185605;60188073;60188073;60188073;60194093;60194093;60218904	60186883;60186883;60186883;60188707;60188318;60188318;60194239;60194245;60219260	-;-;-;-;-;-;-;-;-	6497	0.396347	0.387642	0.396603	0.47536	0.473202	0.512081	0.435004	0.576014	0.374125	0.351563	0.410528	0.355088
Psap	10;10;10;10;10;10;10;10;10;10;10;10;10;10;10;10;10;10;10;10;10;10;10;10;10;10;10;10;10;10;10;10;10;10;10;10;10;10;10;10;10;10;10;10;10;10;10;10;10;10;10;10;10;10;10;10;10;10;10;10;10;10;10;10;10;10;10;10;10;10;10;10	60277627;60277628;60277628;60277628;60284461;60291639;60291639;60291639;60291639;60291639;60292505;60292505;60292505;60292505;60292505;60293349;60293349;60293349;60293349;60293349;60294533;60294533;60294533;60294533;60294533;60294965;60294965;60294965;60294965;60294965;60295946;60295946;60295946;60295946;60295946;60297537;60299042;60299092;60299098;60299098;60299098;60299098;60299464;60299464;602…	60277782;60277782;60277782;60277782;60284531;60291772;60291772;60291772;60291772;60291772;60292579;60292579;60292579;60292579;60292579;60293474;60293474;60293474;60293474;60293474;60294730;60294730;60294730;60294730;60294730;60295108;60295108;60295108;60295108;60295108;60296002;60296002;60296006;60296002;60296002;60297545;60299046;60299229;60299229;60299229;60299229;60299229;60299559;60299559;602…	+;+;+;+;+;+;+;+;+;+;+;+;+;+;+;+;+;+;+;+;+;+;+;+;+;+;+;+;+;+;+;+;+;+;+;+;+;+;+;+;+;+;+;+;+;+;+;+;+;+;+;+;+;+;+;+;+;+;+;+;+;+;+;+;+;+;+;+;+;+;+;+	2744	57.0451	61.196	59.8762	59.9738	56.4405	60.7746	62.5855	64.0511	65.5962	63.8751	60.843	66.0827
Cdh23	10;10;10;10;10;10;10;10;10;10;10;10;10;10;10;10;10;10;10;10;10;10;10;10;10;10;10;10;10;10;10;10;10;10;10;10;10;10;10;10;10;10;10;10;10;10;10;10;10;10;10;10;10;10;10;10;10;10;10;10;10;10;10;10;10;10;10;10;10;10;10;10;10;10;10;10;10;10;10;10;10;10;10;10;10;10;10;10;10;10;10;10;10;10;10;10;10;10;10;10;10;10;10;10;10;10;10;10;10;10;10;10;10;10;10;10;10;10;10;10;10;10;10;10;10;10;10;10;10;10;10;10;10;…	60302748;60302748;60302750;60302750;60302750;60303274;60303274;60303299;60303299;60303352;60304416;60304424;60304424;60304424;60304424;60304424;60304661;60304825;60304825;60304825;60304825;60304825;60304825;60304825;60304825;60305058;60305058;60305058;60305058;60305058;60305058;60305058;60305058;60305058;60305058;60305576;60305576;60305578;60305578;60305578;60305578;60305578;60305578;60305578;603…	60303700;60303700;60303700;60303700;60303700;60303700;60303700;60303700;60303700;60303700;60304947;60304528;60304528;60304528;60304528;60304528;60304947;60304947;60304947;60304947;60304947;60304947;60304947;60304947;60304947;60305649;60305187;60305187;60305187;60305187;60305185;60305185;60305187;60305187;60305187;60305638;60305638;60305638;60305638;60305638;60305638;60305638;60305638;60305638;603…	-;-;-;-;-;-;-;-;-;-;-;-;-;-;-;-;-;-;-;-;-;-;-;-;-;-;-;-;-;-;-;-;-;-;-;-;-;-;-;-;-;-;-;-;-;-;-;-;-;-;-;-;-;-;-;-;-;-;-;-;-;-;-;-;-;-;-;-;-;-;-;-;-;-;-;-;-;-;-;-;-;-;-;-;-;-;-;-;-;-;-;-;-;-;-;-;-;-;-;-;-;-;-;-;-;-;-;-;-;-;-;-;-;-;-;-;-;-;-;-;-;-;-;-;-;-;-;-;-;-;-;-;-;-;-;-;-;-;-;-;-;-;-;-;-;-;-;-;-;-;-;-;-;-;-;-;-;-;-;-;-;-;-;-;-;-;-;-;-;-;-;-;-;-;-;-;-;-;-;-;-;-;-;-;-;-;-;-;-;-;-;-;-;-;-;-;-;-;-;-…	16939	0.0893118	0.0854917	0.076059	0.115349	0.109655	0.117495	0.129552	0.0636921	0.0809469	0.0992594	0.077733	0.104765
Vsir	10;10;10;10;10;10;10;10;10;10;10;10;10;10;10;10;10;10;10;10;10;10;10;10;10;10;10;10;10;10;10;10	60346851;60346851;60346905;60346907;60346984;60347012;60349323;60357809;60357842;60357842;60357842;60357842;60357842;60358045;60358944;60358944;60358944;60358944;60364201;60364201;60364201;60364201;60367766;60367766;60367766;60367766;60368529;60368532;60368532;60368902;60368902;60368902	60347103;60347103;60347103;60347103;60347103;60347103;60349413;60357998;60358267;60358267;60358135;60358267;60358267;60358216;60359038;60358994;60358994;60358994;60364308;60364308;60364308;60364308;60367768;60367793;60367793;60367793;60368725;60368725;60368725;60369293;60372684;60372684	+;+;+;+;+;+;+;+;+;+;+;+;+;+;+;+;+;+;+;+;+;+;+;+;+;+;+;+;+;+;+;+	5014	7.06808	7.33352	7.3705	6.58069	6.52124	6.43397	7.75207	8.43884	8.44016	7.66202	7.48771	7.7653
Gm17455	10;10	60399726;60402953	60399976;60403556	+;+	855	0	0	0.0396542	0	0	0	0.0777771	0	0	0	0	0
Slc29a3	10;10;10;10;10;10;10;10;10;10;10;10;10;10;10;10;10;10;10;10;10;10;10;10;10	60712072;60714026;60715229;60716030;60719153;60720861;60720861;60720861;60720861;60723764;60723764;60723764;60723764;60730570;60730570;60730570;60730570;60750386;60750386;60750386;60750386;60752734;60752734;60752734;60752734	60716490;60716490;60716490;60716490;60719385;60721023;60721023;60721023;60721023;60724316;60723990;60723990;60723990;60730652;60730675;60730652;60730652;60750684;60750684;60750684;60750684;60752794;60752783;60752782;60752782	-;-;-;-;-;-;-;-;-;-;-;-;-;-;-;-;-;-;-;-;-;-;-;-;-	5834	0.540702	0.72309	0.610208	0.713044	0.719107	0.636469	0.530035	0.699265	0.555523	0.560085	0.462969	0.529284
Unc5b	10;10;10;10;10;10;10;10;10;10;10;10;10;10;10;10;10	60762610;60766980;60768324;60769108;60772178;60772489;60773744;60774353;60774966;60777185;60777390;60778168;60778784;60779668;60780095;60783058;60831087	60765373;60767161;60768488;60769257;60772411;60772657;60773831;60774742;60775160;60777217;60777554;60778335;60778964;60779771;60780238;60783282;60831581	-;-;-;-;-;-;-;-;-;-;-;-;-;-;-;-;-	5852	0.220016	0.193666	0.295475	0.23695	0.218899	0.142131	0.284088	0.374483	0.39406	0.314418	0.207695	0.27899
Pcbd1	10;10;10;10	61089343;61092064;61092604;61093807	61089416;61092195;61092684;61094328	+;+;+;+	809	0.159151	0	0.167636	0.0779095	0.0791717	0	0.123299	0	0.26964	0.0784269	0.333864	0.087744
Sgpl1	10;10;10;10;10;10;10;10;10;10;10;10;10;10;10;10;10;10;10;10;10;10;10;10;10;10;10;10;10;10;10;10;10;10;10;10;10;10;10;10;10;10;10;10;10;10;10;10;10;10;10;10;10;10;10;10;10;10;10;10;10;10;10;10;10;10;10;10;10;10;10	61098642;61098642;61098645;61100825;61101681;61101681;61101681;61101681;61102568;61102568;61102568;61102568;61103121;61103121;61103121;61104195;61104463;61104463;61104463;61105422;61105422;61105422;61105422;61106265;61106265;61106265;61107577;61107577;61107577;61112162;61112162;61112162;61112180;61113438;61113438;61113438;61113438;61114010;61114010;61114010;61114010;61114094;61117452;61117695;611…	61101008;61101008;61101008;61101008;61101801;61102063;61101801;61101801;61103125;61102714;61102714;61102714;61103359;61103359;61103359;61104612;61104612;61104612;61104612;61105477;61105520;61105520;61105520;61106370;61106370;61106370;61107665;61107665;61107665;61112290;61112290;61112290;61112290;61113514;61113514;61113514;61113514;61114157;61114157;61114157;61114157;61114145;61117567;61117762;611…	-;-;-;-;-;-;-;-;-;-;-;-;-;-;-;-;-;-;-;-;-;-;-;-;-;-;-;-;-;-;-;-;-;-;-;-;-;-;-;-;-;-;-;-;-;-;-;-;-;-;-;-;-;-;-;-;-;-;-;-;-;-;-;-;-;-;-;-;-;-;-	6143	19.1726	20.9346	21.144	18.4633	18.6999	18.24	21.3798	22.173	22.7011	20.1972	20.9838	20.3028
Tbata	10;10;10;10;10;10;10;10;10;10;10;10;10;10;10;10;10;10;10;10;10;10;10;10;10;10;10;10;10;10;10;10;10;10;10;10;10;10;10;10;10;10;10;10;10;10;10;10;10;10;10;10;10;10;10;10;10;10;10	61171954;61171964;61171986;61174301;61174301;61174301;61174370;61175262;61175262;61175262;61175345;61175393;61175731;61175731;61175731;61175731;61175731;61175731;61175731;61175731;61175731;61175942;61179245;61179245;61179245;61179245;61179298;61179347;61179347;61179347;61179347;61179347;61180248;61180248;61180315;61180315;61180315;61180315;61180315;61180315;61180315;61180315;61183300;61183300;611…	61172032;61172032;61172032;61174455;61174455;61174455;61174455;61175403;61175403;61175403;61175403;61175403;61175978;61175978;61175978;61175978;61175978;61175978;61175978;61175978;61175978;61175978;61179505;61179505;61179505;61179505;61179505;61179505;61179505;61179505;61179505;61179505;61180680;61180680;61180680;61180680;61180442;61180394;61180394;61180683;61180394;61180394;61183343;61183491;611…	+;+;+;+;+;+;+;+;+;+;+;+;+;+;+;+;+;+;+;+;+;+;+;+;+;+;+;+;+;+;+;+;+;+;+;+;+;+;+;+;+;+;+;+;+;+;+;+;+;+;+;+;+;+;+;+;+;+;+	2426	0.159217	0.0129767	0.0559016	0.103922	0.0792043	0.0244891	0.0548223	0.0555894	0.128453	0.0784592	0.055667	0.1463
Adamts14	10;10;10;10;10;10;10;10;10;10;10;10;10;10;10;10;10;10;10;10;10;10;10;10;10;10;10;10;10;10;10;10;10;10;10;10;10;10;10;10;10;10;10;10	61197112;61198468;61200363;61200363;61201176;61201176;61202823;61202823;61204847;61204847;61205364;61205364;61207300;61207300;61211588;61211588;61213124;61213124;61213530;61213530;61218358;61218358;61221858;61221858;61222784;61222784;61224273;61224273;61225337;61225337;61227107;61227107;61229647;61229656;61230418;61230418;61245926;61245926;61249604;61249604;61270857;61270857;61273156;61273156	61198959;61198959;61200473;61200473;61201305;61201305;61203030;61203030;61204979;61204979;61205532;61205532;61207463;61207463;61211668;61211668;61213247;61213247;61213663;61213663;61218533;61218533;61222006;61222006;61222897;61222897;61224405;61224405;61225480;61225480;61227212;61227212;61229803;61229803;61230501;61230501;61246116;61246116;61249760;61249760;61271257;61271257;61273242;61273438	-;-;-;-;-;-;-;-;-;-;-;-;-;-;-;-;-;-;-;-;-;-;-;-;-;-;-;-;-;-;-;-;-;-;-;-;-;-;-;-;-;-;-;-	5197	1.61654	1.24181	1.42872	1.16428	1.30639	1.25749	1.51629	1.49859	1.58302	1.64814	1.4682	1.61174
Prf1	10;10;10	61297836;61299911;61302801	61297854;61300482;61304263	+;+;+	2054	0	0	0	0	0	0	0	0.0328286	0	0	0.0328744	0
Pald1	10;10;10;10;10;10;10;10;10;10;10;10;10;10;10;10;10;10;10;10	61319657;61323224;61339199;61340931;61341212;61342319;61342794;61343041;61343628;61344104;61346761;61347038;61347423;61348308;61348534;61350141;61350896;61352933;61355814;61383292	61321242;61323379;61339339;61341002;61341352;61342501;61342949;61343157;61343756;61344199;61346865;61347137;61347574;61348383;61348694;61350305;61351075;61353035;61356036;61383523	-;-;-;-;-;-;-;-;-;-;-;-;-;-;-;-;-;-;-;-	4274	1.43093	1.00911	1.41202	1.04704	0.936621	1.11204	1.32252	1.41991	1.14472	0.987189	1.60358	1.04634
Nodal	10;10;10	61417972;61422982;61424484	61418495;61423697;61425338	+;+;+	2095	0	0	0.0323669	0.0300854	0	0	0	0	0	0.0605702	0	0.033883
Eif4ebp2	10;10;10;10;10;10;10	61432497;61432820;61434918;61434918;61452402;61452402;61452614	61433828;61433828;61435103;61435103;61452583;61452669;61452658	-;-;-;-;-;-;-	1786	3.28011	3.27858	3.66379	3.1585	3.2276	2.94392	4.02124	3.5867	4.30974	3.65906	3.51609	3.49757
D830039M14Rik	10	61475245	61476937	-	1693	0.152101	0.241736	0.380497	0.0930727	0.226993	0.491286	0.039279	0.159315	0.220882	0.281072	0.119653	0.188678
Lrrc20	10;10;10;10;10	61475833;61482336;61527060;61548048;61580130	61475889;61482482;61527209;61548215;61582226	+;+;+;+;+	2619	1.24132	1.178	1.51463	1.38379	1.83419	2.08697	1.23147	1.42893	0.963795	1.7806	1.4567	1.47716
Npffr1	10;10;10;10	61595492;61613956;61623292;61625509	61595498;61614270;61623391;61628565	+;+;+;+	3479	0	0	0	0	0	0.0170769	0	0	0	0	0	0
Ppa1	10;10;10;10;10;10;10;10;10;10;10;10;10;10;10;10;10;10	61648552;61648621;61651560;61651560;61659449;61660912;61662688;61663689;61663690;61663690;61665340;61665340;61665340;61666911;61667585;61670418;61672391;61673819	61648791;61648791;61652820;61651618;61659502;61661031;61662883;61663776;61663776;61663776;61665605;61665425;61665466;61667038;61667670;61670487;61672433;61674168	+;+;+;+;+;+;+;+;+;+;+;+;+;+;+;+;+;+	2902	18.9891	20.0691	19.8612	22.11	21.773	21.6904	21.8266	18.2865	18.7707	21.0216	19.394	21.1585
Sar1a	10;10;10;10;10;10;10	61680310;61684880;61685066;61685554;61686375;61689774;61691285	61680413;61684953;61685185;61685619;61686478;61689905;61693295	+;+;+;+;+;+;+	2611	7.38446	7.81308	7.85604	8.54546	8.23008	7.98664	8.03545	7.2311	7.53109	7.98255	7.6679	6.57922
Tysnd1	10;10;10;10	61695514;61698298;61699443;61702034	61696742;61698428;61699628;61702773	+;+;+;+	2286	1.57703	1.23943	1.55728	1.93002	1.86322	1.72826	1.32359	1.4601	1.29504	1.76243	1.38829	1.47497
Aifm2	10;10;10;10;10;10;10;10;10;10;10;10;10;10;10;10;10;10;10;10;10;10;10;10;10;10;10;10;10;10;10;10;10;10;10;10;10;10;10;10;10;10;10;10;10;10;10	61715263;61715287;61715311;61715323;61715332;61715879;61720649;61725856;61725856;61725856;61725856;61725856;61726365;61726365;61726365;61726365;61726365;61727647;61727647;61727647;61727647;61727647;61728129;61728129;61728129;61728129;61728148;61732323;61732323;61732323;61732323;61732323;61734277;61734277;61734277;61734277;61734277;61735458;61735458;61735458;61735458;61736583;61736583;61736583;617…	61715352;61715352;61715352;61715352;61715352;61716235;61720731;61726054;61726054;61726054;61726054;61726054;61726480;61726480;61726480;61726480;61726480;61727921;61727766;61727766;61727766;61727766;61728221;61728221;61728221;61728221;61728221;61732431;61732431;61732431;61732431;61732431;61734570;61734429;61734429;61734429;61734429;61735658;61735658;61735658;61735658;61738647;61736758;61736758;617…	+;+;+;+;+;+;+;+;+;+;+;+;+;+;+;+;+;+;+;+;+;+;+;+;+;+;+;+;+;+;+;+;+;+;+;+;+;+;+;+;+;+;+;+;+;+;+	4121	10.6461	10.1755	10.4239	11.4786	11.8666	11.6341	10.3033	10.5784	10.6321	10.2307	10.3146	9.19823
H2afy2	10;10;10;10;10;10;10;10;10	61738665;61741135;61746633;61747672;61749276;61751677;61753462;61757724;61783783	61739462;61741309;61746722;61747771;61749386;61751874;61753568;61757954;61784147	-;-;-;-;-;-;-;-;-	2175	0.162792	0.260536	0.124706	0.347745	0.25031	0.28681	0.137585	0.372028	0.329537	0.072928	0.124182	0.114229
Col13a1	10;10;10;10;10;10;10;10;10;10;10;10;10;10;10;10;10;10;10;10;10;10;10;10;10;10;10;10;10;10;10;10;10;10;10;10;10;10;10;10;10;10;10;10;10;10;10;10;10;10;10;10;10;10;10;10;10;10;10;10;10;10;10;10;10;10;10;10;10;10;10;10;10;10;10;10;10;10;10;10;10;10;10;10;10;10;10;10;10;10;10;10;10;10;10;10;10;10;10;10;10;10;10;10;10;10;10;10;10;10;10;10;10;10;10;10;10;10;10;10;10;10;10;10;10;10;10;10;10;10;10;10;10;…	61838236;61838236;61838236;61838236;61838236;61840078;61840078;61840078;61840078;61840078;61843568;61843568;61843568;61843568;61843568;61848732;61848861;61849176;61849176;61849176;61849176;61849176;61850157;61850157;61850157;61850157;61850157;61850157;61850157;61851112;61851112;61851112;61851112;61851112;61851112;61851112;61853357;61853357;61853357;61856338;61856338;61856338;61856338;61856338;618…	61838708;61838708;61838708;61838708;61838708;61840116;61840116;61840116;61840116;61840116;61843654;61843654;61843654;61843654;61843654;61849211;61849211;61849211;61849211;61849211;61849211;61849211;61850210;61850210;61850210;61850210;61850210;61850210;61850210;61851525;61851165;61851165;61851165;61851165;61851165;61851165;61853392;61853392;61853392;61856418;61856418;61856418;61856418;61856418;618…	-;-;-;-;-;-;-;-;-;-;-;-;-;-;-;-;-;-;-;-;-;-;-;-;-;-;-;-;-;-;-;-;-;-;-;-;-;-;-;-;-;-;-;-;-;-;-;-;-;-;-;-;-;-;-;-;-;-;-;-;-;-;-;-;-;-;-;-;-;-;-;-;-;-;-;-;-;-;-;-;-;-;-;-;-;-;-;-;-;-;-;-;-;-;-;-;-;-;-;-;-;-;-;-;-;-;-;-;-;-;-;-;-;-;-;-;-;-;-;-;-;-;-;-;-;-;-;-;-;-;-;-;-;-;-;-;-;-;-;-;-;-;-;-;-;-;-;-;-;-;-;-;-;-;-;-;-;-;-;-;-;-;-;-;-;-;-;-;-;-;-;-;-;-;-;-;-;-;-;-;-;-;-;-;-;-;-;-;-;-;-;-;-;-;-	4605	0.0139797	0.0136727	0	0.013687	0.00695439	0.0258026	0.0144407	0.0146428	0.0135343	0.0137779	0.0146632	0.0154147
Gm5424	10	62071015	62072609	+	1595	0.100904	0	0.0425132	0.0395165	0.0803134	0	0	0.126828	0.0390755	0.0198894	0.0423348	0.155766
2010107G23Rik	10;10;10;10;10;10;10;10;10;10;10;10;10;10;10;10;10;10;10;10;10;10;10;10;10;10;10;10;10;10;10;10;10;10;10;10;10;10	62107655;62108210;62108210;62108210;62108212;62108835;62108917;62108918;62108920;62109884;62109884;62109884;62109884;62109884;62109884;62109884;62109884;62109947;62110236;62110236;62110236;62110236;62110598;62110706;62110957;62110959;62110959;62134489;62134489;62134489;62134489;62134521;62139662;62142266;62142266;62143870;62143870;62143870	62109123;62109123;62109123;62109123;62109123;62109123;62109123;62109123;62109123;62110012;62110012;62110031;62110012;62110010;62110012;62110012;62110012;62110012;62110496;62110314;62110314;62110314;62110968;62110945;62111013;62111050;62111050;62134761;62134761;62134761;62134706;62134761;62139870;62142349;62142382;62143910;62143920;62143906	-;-;-;-;-;-;-;-;-;-;-;-;-;-;-;-;-;-;-;-;-;-;-;-;-;-;-;-;-;-;-;-;-;-;-;-;-;-	2981	0	0	0	0.0211435	0	0.00996487	0	0	0	0	0	0.0238124
Tspan15	10;10;10;10;10;10;10;10	62185396;62188643;62189814;62191468;62193867;62201778;62203080;62231020	62188162;62188759;62189861;62191584;62193962;62201852;62203265;62231218	-;-;-;-;-;-;-;-	3605	0.0357152	0.0523962	0.131667	0.104902	0.0533009	0.14832	0.0645625	0.0187046	0.0345772	0.123199	0.0936534	0.059072
Tacr2	10;10;10;10;10	62252438;62258158;62261172;62261484;62265051	62253209;62258352;62261325;62261680;62265990	+;+;+;+;+	2258	0.0285105	0	0	0.0279136	0	0	0	0	0	0	0.0299044	0
Hk1	10;10;10;10;10;10;10;10;10;10;10;10;10;10;10;10;10;10;10;10;10;10;10;10;10;10;10;10;10;10;10;10;10;10;10;10;10;10;10;10;10;10;10;10;10;10;10;10;10;10;10;10;10;10;10;10;10;10;10;10;10;10;10;10;10;10;10;10;10;10;10;10;10;10;10;10;10;10;10;10;10;10;10;10;10;10;10;10;10;10;10;10;10;10;10;10;10;10;10;10;10;10;10;10;10;10;10;10;10;10;10;10;10;10;10;10;10;10;10;10;10;10;10;10;10;10;10;10;10;10;10;10;10;…	62268855;62269104;62269108;62269909;62271589;62271589;62271589;62271589;62274447;62274447;62274447;62274447;62275681;62275681;62275681;62275681;62281033;62281033;62281033;62281033;62281811;62281811;62281811;62281811;62284279;62284279;62284279;62284279;62284609;62284701;62284701;62284701;62284701;62286348;62286348;62286348;62286348;62286348;62290160;62290160;62290160;62290160;62290160;62291975;622…	62270056;62270056;62270056;62270056;62271822;62271822;62271822;62271822;62274602;62274602;62274602;62274602;62275864;62275864;62275864;62275864;62281132;62281132;62281132;62281132;62281906;62281906;62281906;62281906;62284398;62284398;62284398;62284398;62284849;62284849;62284849;62284849;62284849;62286652;62286652;62286652;62286652;62286652;62290329;62290393;62290393;62290393;62290393;62292043;622…	-;-;-;-;-;-;-;-;-;-;-;-;-;-;-;-;-;-;-;-;-;-;-;-;-;-;-;-;-;-;-;-;-;-;-;-;-;-;-;-;-;-;-;-;-;-;-;-;-;-;-;-;-;-;-;-;-;-;-;-;-;-;-;-;-;-;-;-;-;-;-;-;-;-;-;-;-;-;-;-;-;-;-;-;-;-;-;-;-;-;-;-;-;-;-;-;-;-;-;-;-;-;-;-;-;-;-;-;-;-;-;-;-;-;-;-;-;-;-;-;-;-;-;-;-;-;-;-;-;-;-;-;-;-;-;-;-;-;-;-;-;-;-;-;-;-;-;-;-;-;-;-;-;-	8532	27.9101	26.9024	27.4549	24.3376	25.5764	25.2279	26.1103	29.0798	27.8536	26.8119	27.4663	26.6276
Hkdc1	10;10;10;10;10;10;10;10;10;10;10;10;10;10;10;10;10;10;10;10;10;10;10;10;10;10	62383137;62385678;62391311;62393687;62395155;62395159;62395398;62398585;62398585;62398790;62398790;62400192;62400192;62401724;62403492;62405425;62408615;62409789;62409790;62411507;62411507;62411706;62416383;62417775;62422298;62422298	62383922;62385911;62391466;62393870;62395254;62395493;62395493;62398704;62398704;62398929;62398929;62400361;62400496;62401957;62403647;62405608;62408714;62409885;62409885;62411804;62411626;62411854;62417937;62417937;62422408;62422491	-;-;-;-;-;-;-;-;-;-;-;-;-;-;-;-;-;-;-;-;-;-;-;-;-;-	5132	0.225795	0.18403	0.244439	0.380727	0.474259	0.312565	0.304508	0.223365	0.206456	0.259625	0.276307	0.387291
Supv3l1	10;10;10;10;10;10;10;10;10;10;10;10;10;10;10;10;10;10;10;10;10;10;10;10;10;10;10;10;10;10;10;10;10;10;10;10	62429209;62429255;62429340;62429443;62430471;62430471;62430471;62430471;62432289;62432289;62432359;62433052;62433052;62433052;62434395;62434395;62435459;62435459;62435646;62435646;62437434;62437434;62438974;62438974;62441135;62441135;62443379;62443395;62445039;62445039;62447024;62447024;62447696;62447696;62449415;62449415	62429834;62429834;62429808;62429834;62430621;62430968;62430619;62430619;62432465;62432465;62432399;62433127;62433132;62433132;62434614;62434614;62435552;62435552;62435826;62435826;62437525;62437525;62439051;62439051;62441246;62441246;62443563;62443563;62445153;62445153;62447131;62447131;62447773;62447773;62449683;62449738	-;-;-;-;-;-;-;-;-;-;-;-;-;-;-;-;-;-;-;-;-;-;-;-;-;-;-;-;-;-;-;-;-;-;-;-	2969	9.62723	8.87502	9.47813	8.52343	10.1069	9.90509	9.36233	9.24352	9.18403	9.21044	9.95008	8.78644
4930507D05Rik	10	62449489	62451322	+	1834	2.28162	2.76363	1.42346	1.66679	1.86841	1.87885	2.10303	1.72803	2.39583	1.67786	1.82249	2.22553
Vps26a	10;10;10;10;10;10;10;10;10;10;10;10;10;10;10;10;10;10	62454843;62454843;62458924;62458924;62463691;62463691;62464632;62464632;62468290;62468290;62469901;62469901;62471060;62471060;62480558;62480558;62486378;62486658	62456858;62456858;62459066;62459066;62463759;62463759;62464738;62464738;62468454;62468454;62470057;62470057;62471135;62471135;62480707;62480707;62486598;62486805	-;-;-;-;-;-;-;-;-;-;-;-;-;-;-;-;-;-	3252	36.4247	38.2869	37.4073	36.3792	34.4869	35.3504	40.7544	39.5519	39.1546	37.7036	38.6	39.7271
Srgn	10;10;10;10;10;10;10;10;10;10;10;10;10;10;10;10;10;10;10;10;10	62493833;62494428;62494684;62497779;62497779;62497779;62497915;62507642;62507642;62507642;62507642;62507676;62507742;62507913;62507913;62513090;62518052;62518052;62527339;62527339;62527339	62495106;62495106;62495106;62497923;62497923;62497923;62497923;62507836;62507741;62507755;62507836;62507836;62507836;62508097;62507938;62513280;62518144;62518144;62527425;62527425;62527451	-;-;-;-;-;-;-;-;-;-;-;-;-;-;-;-;-;-;-;-;-	2196	73.054	77.3129	74.0924	95.1603	100.406	89.8192	66.6508	64.3134	61.0199	64.8486	69.7226	71.8899
Kif1bp	10;10;10;10;10;10;10;10;10;10;10;10;10;10;10;10;10;10;10;10;10;10;10;10;10;10;10;10;10;10;10;10;10;10;10;10;10;10;10;10;10	62538626;62539655;62558470;62558474;62558543;62559548;62559599;62559734;62563236;62563236;62563236;62563236;62563236;62563236;62565871;62566037;62566037;62566037;62566037;62566037;62566037;62568172;62569459;62569459;62569459;62569459;62569459;62570050;62570399;62570399;62570399;62570399;62570399;62575050;62575050;62575050;62575050;62577964;62577964;62577964;62577964	62540056;62540056;62559883;62559883;62559883;62559883;62559883;62559883;62563351;62563578;62563508;62563351;62563351;62563351;62566121;62566121;62566121;62566121;62566121;62566121;62566121;62568418;62569642;62569642;62569642;62569642;62569642;62570478;62570403;62570478;62570478;62570415;62570478;62575148;62575148;62575148;62575148;62578394;62578416;62578457;62578440	-;-;-;-;-;-;-;-;-;-;-;-;-;-;-;-;-;-;-;-;-;-;-;-;-;-;-;-;-;-;-;-;-;-;-;-;-;-;-;-;-	4892	6.85614	6.96941	7.15234	7.96235	7.63964	6.82517	6.4773	6.39565	5.96882	6.45238	6.28035	6.52242
Ddx21	10;10;10;10;10;10;10;10;10;10;10;10;10;10;10	62580248;62583054;62584631;62585525;62587464;62588004;62588657;62589778;62590621;62591817;62593010;62593962;62595036;62598232;62602128	62582607;62583098;62584765;62585684;62587537;62588123;62588818;62589927;62590766;62592002;62593127;62594140;62595111;62598891;62602298	-;-;-;-;-;-;-;-;-;-;-;-;-;-;-	4742	156.014	150.888	152.605	161.141	162.022	164.826	156.951	151.646	152.501	157.314	156.472	145.211
Ddx50	10;10;10;10;10;10;10;10;10;10;10;10;10;10;10	62616023;62619585;62621389;62624768;62625145;62626163;62627521;62633977;62639861;62640447;62640745;62642776;62643297;62646914;62651025	62616516;62619629;62621523;62624927;62625218;62626282;62627682;62634126;62640006;62640632;62640862;62642954;62643372;62647201;62651218	-;-;-;-;-;-;-;-;-;-;-;-;-;-;-	2527	48.0596	48.1004	51.1449	47.0035	47.9424	48.2314	52.9864	53.8079	54.1124	49.4246	50.7299	52.0799
Stox1	10;10;10;10;10;10;10;10;10;10;10;10	62659043;62659043;62663955;62666126;62666176;62667821;62667821;62667821;62724263;62725768;62725768;62725768	62659667;62659667;62666325;62666325;62666325;62667973;62667973;62667973;62724432;62725801;62726128;62725801	-;-;-;-;-;-;-;-;-;-;-;-	3680	0	0	0	0.0085637	0	0	0	0	0.0254044	0	0	0
Ccar1	10;10;10;10;10;10;10;10;10;10;10;10;10;10;10;10;10;10;10;10;10;10;10;10;10	62743928;62745263;62746901;62747344;62750547;62750937;62751743;62753174;62756483;62760094;62763440;62764324;62765267;62765942;62766557;62770855;62771936;62776568;62776849;62780441;62783234;62783883;62785431;62790921;62792216	62744822;62745468;62747086;62747464;62750693;62751016;62751854;62753413;62756674;62760279;62763523;62764534;62765433;62766055;62766782;62771016;62772065;62776760;62776963;62780634;62783266;62783927;62785594;62791042;62792368	-;-;-;-;-;-;-;-;-;-;-;-;-;-;-;-;-;-;-;-;-;-;-;-;-	4478	150.555	150.475	148.027	144.004	143.097	137.568	151.02	150.972	143.204	145.767	147.986	147.906
Tet1	10;10;10;10;10;10;10;10;10;10;10;10;10;10;10;10;10;10;10;10;10;10;10;10;10;10;10;10;10;10;10;10;10;10;10	62804570;62804577;62812622;62813126;62813348;62813524;62813578;62813578;62813578;62814436;62814436;62814436;62814436;62814436;62816384;62816384;62818939;62819473;62819473;62822549;62822549;62832894;62832894;62833538;62833538;62838176;62838176;62839097;62864808;62864808;62864808;62865136;62878152;62878152;62898944	62813412;62813412;62813412;62813412;62813824;62813824;62813802;62813824;62813824;62814539;62814541;62814540;62814573;62814573;62816473;62816473;62819034;62819623;62819623;62822760;62822760;62832987;62832987;62833628;62833628;62840378;62840378;62840378;62864861;62864861;62864861;62865304;62880133;62880014;62899118	-;-;-;-;-;-;-;-;-;-;-;-;-;-;-;-;-;-;-;-;-;-;-;-;-;-;-;-;-;-;-;-;-;-;-	14710	0	0.00428027	0.0138291	0.00856952	0	0.00403879	0	0	0.00423694	0	0.0091807	0.00482562
Slc25a16	10;10;10;10;10;10;10;10;10;10;10;10;10;10;10;10;10;10;10;10;10;10	62920633;62920667;62920680;62928296;62928296;62928296;62930303;62930303;62932719;62932719;62937418;62937418;62937928;62937928;62941042;62941042;62942442;62942651;62942651;62944315;62944315;62944315	62920881;62920881;62920881;62929824;62928388;62928388;62930436;62930436;62932791;62932782;62937539;62937539;62937994;62937994;62941204;62941204;62942719;62942719;62942719;62944434;62944429;62946498	+;+;+;+;+;+;+;+;+;+;+;+;+;+;+;+;+;+;+;+;+;+	4799	0.811583	0.944639	1.08799	0.906228	0.967622	0.866584	0.762131	0.667415	0.714294	0.667658	0.914579	0.917079
Dna2	10;10;10;10;10;10;10;10;10;10;10;10;10;10;10;10;10;10;10;10;10;10;10;10;10;10;10;10;10;10;10;10;10;10;10;10;10;10;10;10;10;10;10;10;10;10;10;10;10;10;10;10;10;10;10;10;10;10;10;10;10;10;10;10;10;10;10;10;10;10;10	62947026;62947075;62947080;62947110;62949183;62949183;62949183;62949183;62950735;62950735;62950735;62954184;62954184;62954184;62955314;62955314;62955314;62956930;62956930;62956930;62958053;62958053;62958053;62958896;62958896;62958896;62959175;62959175;62959175;62960212;62960212;62960212;62961421;62961421;62961421;62961614;62961614;62961614;62962396;62962396;62962396;62963805;62963805;62963805;629…	62947169;62947169;62947169;62947169;62949695;62949365;62949365;62949365;62950918;62950918;62950918;62954329;62954329;62954329;62955445;62955445;62955445;62957149;62957149;62957149;62958170;62958170;62958170;62959058;62959058;62959058;62959369;62959369;62959369;62960442;62960442;62960442;62961537;62961537;62961537;62961723;62961723;62961723;62962505;62962505;62962505;62964029;62964029;62964029;629…	+;+;+;+;+;+;+;+;+;+;+;+;+;+;+;+;+;+;+;+;+;+;+;+;+;+;+;+;+;+;+;+;+;+;+;+;+;+;+;+;+;+;+;+;+;+;+;+;+;+;+;+;+;+;+;+;+;+;+;+;+;+;+;+;+;+;+;+;+;+;+	5878	5.82654	4.6649	5.13929	4.92178	5.33931	5.78136	5.24936	5.66696	5.50835	5.22971	5.39917	4.63128
Rufy2	10;10;10;10;10;10;10;10;10;10;10;10;10;10;10;10;10;10;10;10;10;10;10;10;10;10;10;10;10;10;10;10;10;10;10;10;10;10;10;10;10;10;10;10;10;10;10;10;10;10;10;10;10;10;10;10;10;10;10;10;10;10;10;10;10;10;10;10;10;10;10;10;10;10;10;10;10;10;10;10;10;10;10	62980223;62980239;62980242;62980252;62980262;62980293;62981428;62982671;62982671;62982671;62982671;62982671;62982671;62982671;62989123;62989123;62989123;62989123;62989123;62989123;62989123;62990980;62990980;62990980;62990980;62993117;62993117;62993117;62993117;62993117;62993980;62993980;62993980;62993980;62993980;62994705;62994705;62994705;62994705;62994705;62995310;62995310;62995310;62995310;629…	62980332;62980332;62980332;62980332;62980332;62980332;62981488;62982844;62982844;62982844;62982844;62982844;62982844;62982844;62989170;62990293;62989240;62989240;62989240;62989240;62989240;62991081;62991081;62991081;62991081;62993240;62993240;62993240;62993240;62993240;62994041;62994041;62994041;62994041;62994041;62994770;62994770;62994770;62994770;62994770;62995379;62995379;62995379;62995379;629…	+;+;+;+;+;+;+;+;+;+;+;+;+;+;+;+;+;+;+;+;+;+;+;+;+;+;+;+;+;+;+;+;+;+;+;+;+;+;+;+;+;+;+;+;+;+;+;+;+;+;+;+;+;+;+;+;+;+;+;+;+;+;+;+;+;+;+;+;+;+;+;+;+;+;+;+;+;+;+;+;+;+;+	8108	13.6606	11.8851	12.2813	10.2768	11.016	10.6321	13.258	19.4231	15.8888	14.0933	15.3903	12.0555
Hnrnph3	10;10;10;10;10;10;10;10;10;10;10;10;10;10;10;10;10;10;10;10;10;10;10;10;10;10;10;10;10;10;10;10;10;10;10;10;10	63014664;63014664;63015428;63015431;63015802;63015802;63015802;63015802;63016080;63016080;63016080;63016407;63016407;63016407;63016418;63017222;63017222;63017222;63017222;63017524;63017524;63017524;63017524;63017807;63018041;63018041;63018086;63018760;63018760;63019393;63019393;63019393;63019393;63023720;63023720;63023720;63023720	63015714;63015714;63015714;63015714;63016168;63015894;63015894;63015894;63016175;63016175;63016175;63016542;63016542;63016542;63016542;63017337;63017337;63017337;63017337;63018084;63017610;63017610;63017610;63018225;63018225;63018225;63018225;63018898;63018898;63019527;63019527;63019527;63019527;63024217;63023847;63023894;63023894	-;-;-;-;-;-;-;-;-;-;-;-;-;-;-;-;-;-;-;-;-;-;-;-;-;-;-;-;-;-;-;-;-;-;-;-;-	3151	105.238	79.5377	86.7675	58.9582	68.7759	67.386	100.361	159.202	128.251	104.172	116.169	92.7579
Pbld2	10;10;10;10;10;10;10;10;10;10;10;10;10;10;10;10;10;10;10;10;10;10;10;10;10;10;10;10;10;10;10;10;10;10;10;10	63024315;63024512;63039089;63039089;63047468;63047468;63047942;63047942;63052201;63052201;63052429;63053864;63054210;63054327;63056779;63056779;63057641;63057641;63061582;63061618;63065784;63065784;63066525;63066525;63067429;63067431;63067658;63067658;63071407;63071407;63071869;63071869;63075061;63075061;63076349;63076349	63024465;63024736;63039232;63039232;63047567;63047567;63048040;63048040;63052310;63052261;63052458;63053952;63054505;63054505;63056841;63056841;63058128;63058813;63061701;63061701;63065883;63065883;63066623;63066628;63067538;63067538;63067687;63067687;63071495;63071495;63072047;63072047;63075123;63075123;63077534;63077962	+;+;+;+;+;+;+;+;+;+;+;+;+;+;+;+;+;+;+;+;+;+;+;+;+;+;+;+;+;+;+;+;+;+;+;+	4889	0.0855898	0.128785	0.110957	0.0644598	0.117907	0.103291	0.136018	0.0413766	0.0892367	0.136264	0.0759629	0.101635
Mypn	10;10;10;10;10;10;10;10;10;10;10;10;10;10;10;10;10;10;10;10	63115795;63118421;63120029;63121902;63123271;63125669;63127628;63130983;63134933;63135708;63145836;63147877;63150023;63152795;63162222;63163513;63167233;63169255;63192387;63203718	63117026;63118554;63120194;63122109;63123397;63125748;63127777;63131204;63135071;63136295;63146208;63147993;63150046;63152936;63162293;63163624;63167284;63169430;63193283;63203952	-;-;-;-;-;-;-;-;-;-;-;-;-;-;-;-;-;-;-;-	5246	0.0122716	0.0120021	0	0	0.0122093	0.0113249	0.0126762	0.0128536	0	0.0120944	0	0
Herc4	10;10;10;10;10;10;10;10;10;10;10;10;10;10;10;10;10;10;10;10;10;10;10;10;10	63243797;63245418;63245822;63264026;63269628;63273451;63274997;63278335;63283181;63285652;63286017;63287519;63287898;63289052;63290504;63299120;63306348;63307742;63308307;63311467;63311848;63314487;63315660;63316700;63317280	63244163;63245448;63246125;63264185;63269704;63273672;63275088;63278465;63283341;63285728;63286141;63287578;63288009;63289241;63290676;63299239;63306446;63307909;63308450;63311633;63311914;63314569;63315843;63316802;63317881	+;+;+;+;+;+;+;+;+;+;+;+;+;+;+;+;+;+;+;+;+;+;+;+;+	4019	22.4253	21.4236	22.153	19.5642	19.3472	19.3576	22.7015	23.9419	24.8046	23.0093	22.7824	22.4753
Sirt1	10;10;10;10;10;10;10;10;10;10;10;10;10;10;10;10;10;10;10;10;10;10;10;10;10;10;10;10;10;10;10;10;10;10;10;10;10;10;10;10;10;10;10;10;10;10;10;10;10;10;10;10;10;10	63319005;63319007;63319007;63319007;63319058;63321749;63321749;63321749;63321749;63322147;63323967;63323967;63323967;63323967;63323967;63323967;63325126;63325126;63325126;63325126;63325126;63325126;63326039;63326039;63326039;63326039;63326039;63326660;63331390;63331745;63331745;63331745;63331745;63331745;63335636;63335636;63335636;63335636;63335636;63335636;63336980;63336980;63336980;63336980;633…	63320964;63320964;63320964;63320964;63320964;63322300;63322300;63322300;63322300;63322300;63324153;63324153;63324153;63324153;63324153;63324153;63325205;63325626;63325205;63325205;63325205;63325205;63326186;63326186;63326186;63326186;63326186;63326784;63331897;63331897;63331897;63331897;63331897;63331897;63335877;63335877;63335877;63335877;63335877;63335877;63336992;63337096;63337096;63336992;633…	-;-;-;-;-;-;-;-;-;-;-;-;-;-;-;-;-;-;-;-;-;-;-;-;-;-;-;-;-;-;-;-;-;-;-;-;-;-;-;-;-;-;-;-;-;-;-;-;-;-;-;-;-;-	5331	3.80391	3.47825	3.57423	2.88483	2.84146	3.12599	3.66738	4.42703	4.12112	3.07061	3.90756	3.20903
Dnajc12	10;10;10;10;10;10;10;10;10;10;10;10;10;10	63382443;63386563;63386571;63395785;63395785;63395785;63397239;63397239;63407002;63407002;63407002;63408189;63408189;63408189	63382518;63386775;63386775;63395863;63397378;63395863;63397378;63397378;63407206;63407206;63407206;63408827;63408280;63408840	+;+;+;+;+;+;+;+;+;+;+;+;+;+	2740	2.79592	2.81494	3.62553	3.01342	4.10247	3.46923	2.80317	2.54708	2.43388	2.63978	3.2037	2.51297
Gm7075	10	63421401	63421739	-	339	0	0.185731	0	0	0	0	0.196163	0	0	0	0.199186	0
Ctnna3	10;10;10;10;10;10;10;10;10;10;10;10;10;10;10;10;10;10;10;10;10;10;10;10;10;10;10;10;10;10;10;10;10;10;10;10;10;10;10;10;10;10;10;10;10;10;10;10;10;10;10;10;10;10;10;10;10;10;10	63430098;63457510;63504032;63504032;63504037;63537521;63537521;63537521;63566804;63566804;63566804;63574506;63581944;63581944;63581944;63581944;63583189;63820222;63820222;63820222;63821055;63852622;63852622;63852622;63852622;64076861;64250698;64250698;64250698;64260813;64260813;64260813;64409191;64409191;64409191;64487462;64487462;64487462;64585960;64585960;64585960;64675765;64675765;64675765;648…	63430179;63457664;63504135;63504135;63504135;63537713;63537713;63537713;63566970;63566970;63566970;63574727;63582063;63582063;63582063;63582063;63585641;63820485;63820485;63820485;63821215;63852825;63852825;63852825;63852825;64077487;64250778;64250778;64250778;64260965;64260965;64260965;64409283;64409283;64409283;64487618;64487618;64487618;64586160;64586160;64586160;64675916;64675916;64675916;648…	+;+;+;+;+;+;+;+;+;+;+;+;+;+;+;+;+;+;+;+;+;+;+;+;+;+;+;+;+;+;+;+;+;+;+;+;+;+;+;+;+;+;+;+;+;+;+;+;+;+;+;+;+;+;+;+;+;+;+	7227	0.0267234	0.0174243	0.00938268	0.0174426	0	0.0164413	0.018403	0	0	0.00877921	0.00934331	0.00982218
Lrrtm3	10;10;10;10;10;10;10;10;10	63928472;63929890;64087496;64087848;64089054;64089710;64089710;64090111;64090111	63930267;63930267;64089382;64089382;64089382;64090247;64090274;64090250;64090277	-;-;-;-;-;-;-;-;-	4251	0	0	0	0	0	0.0139757	0	0	0	0	0.0158843	0
Reep3	10;10;10;10;10;10;10;10	67009189;67014902;67021749;67034599;67035885;67039501;67062999;67096790	67013786;67015047;67021893;67034712;67036005;67039577;67063071;67096988	-;-;-;-;-;-;-;-	5473	4.71092	5.46452	5.30278	7.24952	7.8819	7.47924	5.28544	4.61402	5.11882	5.03707	5.04611	5.38904
Jmjd1c	10;10;10;10;10;10;10;10;10;10;10;10;10;10;10;10;10;10;10;10;10;10;10;10;10;10;10;10;10;10;10;10;10;10;10;10;10;10;10;10;10;10;10;10;10;10;10;10;10;10;10;10;10;10;10;10;10;10;10;10;10;10;10;10;10;10;10;10;10;10;10;10;10;10;10;10;10;10;10;10;10;10;10;10;10;10;10;10;10;10;10;10;10;10;10;10;10;10;10;10;10;10;10;10;10;10;10;10;10;10;10;10;10;10;10;10	67096125;67096405;67096492;67127258;67127258;67157907;67157907;67157907;67157907;67157907;67185749;67185750;67185753;67189736;67189736;67189736;67189736;67189736;67189736;67189736;67215270;67215270;67215270;67215270;67215270;67216983;67216983;67216983;67216983;67217740;67218038;67218038;67218038;67218117;67218277;67218277;67218277;67218277;67218277;67218954;67218954;67218954;67218954;67224009;672…	67096718;67096718;67096718;67127422;67127422;67158071;67158243;67158071;67158071;67158071;67186311;67186311;67186311;67189849;67191750;67191748;67189849;67189849;67189849;67189849;67216171;67215375;67215375;67215375;67215375;67217107;67217107;67217107;67217107;67218181;67218181;67218181;67218181;67218181;67218356;67218469;67218469;67218469;67218469;67220635;67220635;67220635;67220635;67224181;672…	+;+;+;+;+;+;+;+;+;+;+;+;+;+;+;+;+;+;+;+;+;+;+;+;+;+;+;+;+;+;+;+;+;+;+;+;+;+;+;+;+;+;+;+;+;+;+;+;+;+;+;+;+;+;+;+;+;+;+;+;+;+;+;+;+;+;+;+;+;+;+;+;+;+;+;+;+;+;+;+;+;+;+;+;+;+;+;+;+;+;+;+;+;+;+;+;+;+;+;+;+;+;+;+;+;+;+;+;+;+;+;+;+;+;+;+	14397	19.1426	19.868	20.288	17.492	17.0279	16.9727	20.8616	21.6828	21.7622	19.8468	19.6728	19.6063
Nrbf2	10;10;10;10;10;10;10;10;10	67266689;67267841;67270106;67270106;67271400;67275570;67275570;67285097;67285097	67268166;67268166;67270146;67270146;67271446;67275654;67275654;67285305;67285180	-;-;-;-;-;-;-;-;-	1860	12.4946	11.8478	11.8665	14.334	12.9822	13.5271	11.7625	12.4165	12.7834	12.7747	11.9801	11.9644
Egr2	10;10;10;10;10;10;10;10;10;10;10;10;10;10;10;10;10;10;10	67535475;67535583;67535633;67537869;67537870;67537870;67537930;67538265;67538281;67538281;67538281;67538281;67538683;67539745;67539745;67539745;67539745;67539745;67539745	67535530;67535738;67535738;67538389;67538180;67538180;67537979;67538380;67538389;67538389;67538389;67538389;67538903;67542188;67542188;67539941;67540381;67540246;67542188	+;+;+;+;+;+;+;+;+;+;+;+;+;+;+;+;+;+;+	3398	0.511527	0.500293	0.558753	0.296781	0.188493	0.244776	0.802376	0.763995	0.724501	0.354767	0.476921	0.449139
Ado	10	67544512	67548955	-	4444	2.40471	2.03311	2.59394	3.09896	3.24285	2.78069	2.14731	2.28358	2.25095	2.12728	2.43111	2.55571
Gm10797	10	67572042	67574263	+	2222	0	0	0	0	0	0	0.0299277	0	0	0	0	0.0319464
Zfp365	10;10;10;10;10;10;10;10;10;10;10;10;10;10;10	67886103;67886168;67889953;67889953;67889953;67896694;67897434;67897434;67897434;67898935;67901205;67909201;67909201;67912371;67912371	67889091;67889091;67889990;67889990;67889990;67897614;67897614;67897614;67897614;67899007;67901337;67909959;67909959;67912435;67912662	-;-;-;-;-;-;-;-;-;-;-;-;-;-;-	5205	0	0	0	0	0.0123055	0	0	0	0	0	0	0
Rtkn2	10;10;10;10;10;10;10;10;10;10;10;10;10;10;10;10;10;10;10;10;10;10;10;10;10;10;10;10;10;10;10;10;10;10;10;10;10;10;10;10;10;10;10;10;10;10;10;10;10;10;10;10;10;10;10;10;10;10;10;10;10;10;10;10;10;10;10;10;10	67979570;67979598;67979605;67979698;67979715;67987307;67987307;67987307;67987307;67987307;67997565;67997565;67997565;67997565;67997565;68001924;68001924;68001924;68001924;68001924;68003204;68003204;68003204;68003204;68003204;68005500;68005500;68005500;68005500;68005500;68013906;68017806;68017806;68017806;68017806;68017808;68025513;68025513;68025513;68025513;68025513;68026518;68026518;68026518;680…	67979812;67979812;67979812;67979812;67979812;67987503;67987503;67987512;67987503;67987512;67997623;67997623;67997623;67997623;67997623;68001977;68001977;68001977;68001977;68001977;68003321;68003321;68003321;68003321;68003321;68005694;68005694;68005694;68005689;68005694;68013915;68017900;68017900;68017900;68017900;68017900;68025619;68025619;68025619;68025619;68025619;68026649;68026649;68026649;680…	+;+;+;+;+;+;+;+;+;+;+;+;+;+;+;+;+;+;+;+;+;+;+;+;+;+;+;+;+;+;+;+;+;+;+;+;+;+;+;+;+;+;+;+;+;+;+;+;+;+;+;+;+;+;+;+;+;+;+;+;+;+;+;+;+;+;+;+;+	5547	0.0116057	0.0113508	0.0122244	0.0113627	0	0.0321312	0.0119884	0.0121561	0	0.0114381	0.0365192	0.00639849
Arid5b	10;10;10;10;10;10;10;10;10;10	68095593;68101895;68118251;68126699;68128789;68134994;68186026;68243004;68277930;68278690	68098669;68102093;68118348;68126751;68128993;68135106;68186256;68243229;68278184;68278726	-;-;-;-;-;-;-;-;-;-	4494	5.50081	5.73026	5.63563	5.23838	5.43013	5.07647	5.44543	6.33938	6.19926	5.66141	5.48427	5.62319
1700040L02Rik	10;10;10;10;10;10;10;10;10;10;10;10;10	68430953;68436280;68436280;68436843;68436843;68509697;68509697;68516266;68516266;68525598;68525598;68533812;68541747	68431323;68436420;68436420;68436965;68436965;68509769;68509769;68516410;68516410;68525767;68525767;68533900;68541896	-;-;-;-;-;-;-;-;-;-;-;-;-	1262	1.24978	0.498913	0.940294	1.04882	0.76129	0.753224	0.685017	0.961759	0.543249	0.653578	0.695573	0.731223
Tmem26	10;10;10;10;10;10	68723746;68740919;68748376;68751108;68775308;68778439	68724090;68740997;68748489;68751328;68775384;68782654	+;+;+;+;+;+	5052	0	0	0	0	0.0126781	0	0.013163	0.0266944	0	0.043956	0	0
Rhobtb1	10;10;10;10;10;10;10;10;10;10;10;10;10;10;10;10;10;10;10;10;10;10;10;10;10;10;10;10;10;10;10;10;10;10;10;10;10;10;10;10;10;10;10;10;10;10;10;10;10;10;10;10;10;10;10;10;10;10;10;10;10;10;10;10;10;10;10;10;10;10;10;10;10;10;10;10;10;10;10;10;10;10;10;10;10;10;10;10	69151434;69155438;69208552;69212634;69212657;69212676;69213084;69213171;69213194;69215302;69215302;69215302;69215302;69215302;69215302;69215302;69215302;69215302;69219385;69219447;69248771;69248771;69248771;69248771;69248771;69248771;69248771;69248771;69248771;69248771;69249625;69249625;69249625;69249625;69249625;69249625;69249625;69249625;69249625;69249625;69261187;69265637;69266187;69266187;692…	69151488;69155531;69208612;69212734;69212734;69212734;69213375;69213375;69213375;69215352;69215352;69215352;69215352;69215352;69215352;69215352;69215352;69215352;69219539;69219539;69248972;69248972;69248972;69248972;69248972;69248972;69248972;69248972;69248972;69248972;69249728;69249728;69249728;69249723;69249728;69249728;69249728;69249728;69249713;69249728;69261245;69265792;69266372;69266372;692…	+;+;+;+;+;+;+;+;+;+;+;+;+;+;+;+;+;+;+;+;+;+;+;+;+;+;+;+;+;+;+;+;+;+;+;+;+;+;+;+;+;+;+;+;+;+;+;+;+;+;+;+;+;+;+;+;+;+;+;+;+;+;+;+;+;+;+;+;+;+;+;+;+;+;+;+;+;+;+;+;+;+;+;+;+;+;+;+	6075	0.222537	0.357567	0.284629	0.518756	0.358469	0.376511	0.125884	0.0776971	0.15902	0.15666	0.155611	0.140217
A930033H14Rik	10;10	69209762;69212753	69212384;69213098	-;-	2969	0.0216829	0.0636202	0.114194	0.0636869	0.0215729	0.0800412	0.0223979	0	0.0209921	0.0641098	0.0454861	0.071726
Cdk1	10;10;10;10;10;10;10;10;10;10;10;10;10;10;10;10;10;10;10;10;10;10;10;10;10;10;10;10;10;10;10;10;10;10;10;10	69336635;69338324;69340481;69340481;69340599;69340715;69340715;69340715;69340730;69340766;69340804;69342540;69342540;69342540;69342540;69342540;69342540;69345005;69345061;69345061;69345061;69345061;69345061;69346075;69346075;69346075;69346075;69350096;69350096;69350096;69350096;69350764;69351592;69352836;69352836;69352836	69338596;69338596;69340622;69340622;69340622;69340878;69340878;69340878;69340878;69340878;69340874;69342710;69342729;69342710;69342710;69342710;69342710;69345184;69345434;69345510;69345184;69345184;69345184;69346231;69346231;69346231;69346231;69350158;69350158;69350158;69350158;69350830;69351682;69352910;69352903;69352938	-;-;-;-;-;-;-;-;-;-;-;-;-;-;-;-;-;-;-;-;-;-;-;-;-;-;-;-;-;-;-;-;-;-;-;-	3445	7.16646	6.40594	6.92849	6.01015	6.35851	6.94991	6.9974	6.92895	6.76624	7.20113	6.77201	6.87183
Ank3	10;10;10;10;10;10;10;10;10;10;10;10;10;10;10;10;10;10;10;10;10;10;10;10;10;10;10;10;10;10;10;10;10;10;10;10;10;10;10;10;10;10;10;10;10;10;10;10;10;10;10;10;10;10;10;10;10;10;10;10;10;10;10;10;10;10;10;10;10;10;10;10;10;10;10;10;10;10;10;10;10;10;10;10;10;10;10;10;10;10;10;10;10;10;10;10;10;10;10;10;10;10;10;10;10;10;10;10;10;10;10;10;10;10;10;10;10;10;10;10;10;10;10;10;10;10;10;10;10;10;10;10;10;…	69533772;69533772;69533772;69533815;69533843;69533847;69533847;69534065;69534208;69534222;69534222;69534222;69534222;69534222;69595050;69706296;69706370;69706474;69706478;69720799;69785514;69785525;69787456;69808416;69808416;69808416;69808416;69808416;69808416;69808416;69808416;69808416;69808416;69808416;69808416;69808416;69808416;69808416;69808416;69808416;69808873;69808873;69808873;69808873;698…	69534284;69534284;69534284;69534284;69534284;69534284;69534284;69534284;69534284;69534284;69534284;69534284;69534284;69534284;69595659;69710476;69706925;69706925;69706925;69720860;69785672;69785672;69787604;69808517;69808517;69808517;69808517;69808517;69808517;69808517;69808517;69808517;69808517;69808517;69808517;69808517;69808517;69808517;69808517;69808517;69808971;69808971;69808971;69808971;698…	+;+;+;+;+;+;+;+;+;+;+;+;+;+;+;+;+;+;+;+;+;+;+;+;+;+;+;+;+;+;+;+;+;+;+;+;+;+;+;+;+;+;+;+;+;+;+;+;+;+;+;+;+;+;+;+;+;+;+;+;+;+;+;+;+;+;+;+;+;+;+;+;+;+;+;+;+;+;+;+;+;+;+;+;+;+;+;+;+;+;+;+;+;+;+;+;+;+;+;+;+;+;+;+;+;+;+;+;+;+;+;+;+;+;+;+;+;+;+;+;+;+;+;+;+;+;+;+;+;+;+;+;+;+;+;+;+;+;+;+;+;+;+;+;+;+;+;+;+;+;+;+;+;+;+;+;+;+;+;+;+;+;+;+;+;+;+;+;+;+;+;+;+;+;+;+;+;+;+;+;+;+;+;+;+;+;+;+;+;+;+;+;+;+;+;+;+;+;+;+…	33152	0.00776746	0.0104457	0.00818154	0.0133084	0.00579602	0.00358413	0.0140413	0.00915284	0.00751996	0.0143537	0.010184	0.00642358
Ccdc6	10;10;10;10;10;10;10;10;10;10;10;10;10;10;10;10;10;10	70097121;70142579;70154708;70167002;70169092;70174509;70175011;70175011;70175047;70182160;70182160;70182160;70182160;70187691;70187691;70187691;70187927;70189078	70097581;70142728;70154836;70167105;70169252;70175167;70175167;70175167;70175167;70182260;70182206;70182260;70182260;70188187;70187815;70187815;70188173;70193200	+;+;+;+;+;+;+;+;+;+;+;+;+;+;+;+;+;+	6385	8.923	9.87091	10.0306	8.37587	9.22379	9.36984	10.5035	11.0623	10.2786	10.1108	10.5437	9.43871
Mrln	10;10;10;10;10;10;10;10;10;10;10;10;10	70204664;70204667;70204710;70204725;70210660;70214931;70215761;70216897;70216952;70216952;70219477;70219477;70219477	70204759;70204759;70204759;70204759;70210946;70215285;70215797;70217066;70217066;70217066;70219710;70219711;70219580	+;+;+;+;+;+;+;+;+;+;+;+;+	1180	0.0272783	0.0266792	0	0.213657	0	0	0.0563554	0.0571441	0.0264091	0	0.0572238	0.090235
Slc16a9	10;10;10;10;10;10;10;10;10;10	70245100;70255960;70266979;70267092;70274926;70274926;70282289;70282289;70283874;70283874	70245378;70256192;70267235;70267235;70275021;70275021;70283197;70283197;70285968;70284080	+;+;+;+;+;+;+;+;+;+	3869	0.0665564	0.113916	0.0701046	0.0244361	0.0827732	0.1382	0.128908	0.113284	0.0563812	0.114792	0.0698104	0.12843
Fam13c	10;10;10;10;10;10;10;10;10;10;10;10;10;10;10;10;10;10;10;10;10;10;10;10;10;10;10;10;10;10;10;10;10;10;10;10;10;10;10;10;10;10;10	70440668;70440880;70440926;70441037;70448758;70448758;70448758;70451027;70451027;70451027;70477154;70477154;70477154;70498886;70498886;70498886;70520778;70520778;70520778;70534684;70534684;70534684;70536366;70536366;70536366;70542644;70542644;70542644;70544328;70544328;70544328;70551695;70551695;70551695;70553029;70553029;70553032;70554488;70554488;70554488;70557240;70557240;70557240	70440898;70441075;70441075;70441075;70448814;70448814;70448814;70451228;70451228;70451228;70477272;70477272;70477272;70498949;70498949;70498949;70520925;70520925;70520925;70534894;70534894;70534894;70536504;70536504;70536504;70542725;70542725;70542725;70544530;70544530;70544530;70551790;70551790;70551790;70553225;70553225;70553225;70554589;70554589;70554589;70558731;70558729;70558729	+;+;+;+;+;+;+;+;+;+;+;+;+;+;+;+;+;+;+;+;+;+;+;+;+;+;+;+;+;+;+;+;+;+;+;+;+;+;+;+;+;+;+	3520	12.2992	11.3852	10.7299	10.3765	11.4999	10.4812	11.5996	13.3806	11.4116	11.7522	12.0757	11.0309
Phyhipl	10;10;10;10;10;10;10;10;10;10;10;10;10;10;10;10;10;10;10;10;10;10;10;10;10;10;10;10;10;10;10;10;10;10;10;10;10;10;10;10;10;10	70557682;70558877;70559703;70563865;70565174;70565174;70565174;70567821;70568902;70568902;70568902;70568902;70570823;70570823;70570823;70570823;70570909;70592676;70599005;70599005;70599005;70601049;70601133;70607088;70607487;70607487;70607487;70607487;70607598;70609665;70614132;70625735;70625735;70625735;70625735;70626109;70626257;70626257;70651843;70655893;70655893;70655893	70559781;70559781;70559781;70565291;70565291;70565291;70565291;70571019;70569076;70569076;70569076;70569076;70571019;70571019;70571019;70571019;70571019;70592820;70599290;70599082;70599291;70602540;70602540;70607337;70607600;70607562;70607600;70607600;70607600;70609756;70614245;70625806;70625806;70625806;70625806;70626392;70626392;70626392;70651925;70655963;70655965;70655958	-;-;-;-;-;-;-;-;-;-;-;-;-;-;-;-;-;-;-;-;-;-;-;-;-;-;-;-;-;-;-;-;-;-;-;-;-;-;-;-;-;-	9732	0.32744	0.326718	0.209028	0.249343	0.233639	0.253343	0.310904	0.301398	0.35223	0.277077	0.235904	0.346463
Bicc1	10;10;10;10;10;10;10;10;10;10;10;10;10;10;10;10;10;10;10;10;10;10;10;10;10;10;10;10;10;10;10;10;10;10;10;10;10;10;10;10;10;10;10;10;10;10;10;10;10;10;10;10;10;10;10;10;10;10;10;10;10;10;10;10;10;10;10;10;10;10;10;10;10	70922832;70925102;70925102;70927715;70927715;70930591;70930591;70930591;70932085;70932085;70932085;70934502;70935832;70935832;70935832;70940486;70940486;70940486;70940486;70941000;70941000;70941000;70941000;70943370;70943370;70943370;70943370;70945225;70945225;70945225;70945225;70946545;70946545;70946545;70946545;70946805;70946805;70946805;70946805;70947772;70947772;70947772;70947772;70949939;709…	70925378;70925378;70925378;70927794;70927794;70930690;70930690;70930690;70932245;70932245;70932245;70935988;70935988;70935988;70935988;70940640;70940640;70940640;70940640;70941039;70941039;70941039;70941039;70943535;70943535;70943535;70943535;70945381;70945381;70945381;70945381;70946677;70946677;70946677;70946677;70947001;70947001;70947001;70947001;70948489;70947933;70947933;70947933;70950125;709…	-;-;-;-;-;-;-;-;-;-;-;-;-;-;-;-;-;-;-;-;-;-;-;-;-;-;-;-;-;-;-;-;-;-;-;-;-;-;-;-;-;-;-;-;-;-;-;-;-;-;-;-;-;-;-;-;-;-;-;-;-;-;-;-;-;-;-;-;-;-;-;-;-	7441	0	0	0	0.016941	0	0	0	0	0	0	0	0.00953969
Tfam	10;10;10;10;10;10;10;10;10;10;10;10;10;10;10;10;10;10;10;10;10;10;10;10;10;10;10;10;10;10;10	71225464;71228446;71228457;71228512;71229087;71229087;71229087;71229087;71229116;71233357;71233357;71233357;71233357;71233357;71234865;71234865;71234865;71234865;71234865;71235283;71235543;71235543;71235543;71235543;71236916;71236916;71236916;71236916;71237458;71237840;71238235	71228699;71228699;71228699;71228699;71229143;71229143;71229143;71229143;71229143;71233452;71233452;71233452;71233452;71233452;71235014;71235014;71235014;71235014;71235014;71235321;71235613;71235613;71235613;71235613;71237042;71237031;71237031;71237031;71237678;71238280;71238280	-;-;-;-;-;-;-;-;-;-;-;-;-;-;-;-;-;-;-;-;-;-;-;-;-;-;-;-;-;-;-	4438	11.3653	11.4207	12.124	14.9619	14.4538	14.4042	10.4664	8.3034	8.24359	11.0511	10.2777	10.2926
Ube2d1	10;10;10;10;10;10;10;10;10;10;10;10;10	71254980;71255659;71256615;71256615;71257705;71258201;71259742;71259742;71262084;71262199;71262199;71285101;71285101	71255874;71255874;71256888;71256708;71258306;71258306;71262115;71259819;71262115;71262262;71262262;71285218;71285262	-;-;-;-;-;-;-;-;-;-;-;-;-	4371	1.01624	0.943506	1.24882	1.2401	1.46534	1.16211	1.09539	0.933314	0.912566	0.914478	0.895995	1.26672
Cisd1	10;10;10	71330480;71336214;71344724	71331126;71336419;71344954	-;-;-	1084	13.4811	12.2557	13.3866	15.3793	14.8307	15.894	11.9012	11.5701	12.5628	13.5206	12.1469	13.2278
Ipmk	10;10;10;10;10;10;10;10;10;10;10;10;10;10;10;10;10;10;10;10;10;10;10;10;10;10;10;10;10;10	71347763;71347836;71347836;71347836;71347843;71363450;71363450;71363450;71363450;71363450;71366009;71366009;71366009;71366009;71372705;71372708;71372708;71372708;71376705;71376705;71376705;71376705;71381205;71381205;71381205;71381749;71402233;71409363;71432891;71432891	71348090;71348090;71348090;71348090;71348090;71363880;71363535;71363535;71363535;71363535;71366105;71366105;71366105;71366105;71372880;71372880;71372880;71372880;71376920;71376786;71376786;71377416;71382239;71382000;71385885;71381912;71402378;71409447;71433180;71433327	+;+;+;+;+;+;+;+;+;+;+;+;+;+;+;+;+;+;+;+;+;+;+;+;+;+;+;+;+;+	7093	3.26739	3.79925	3.5802	3.25674	3.65716	3.50114	3.55326	3.3368	3.56309	3.34545	3.68893	3.38762
Gm9923	10	72309225	72311848	+	2624	5.64277	5.97475	6.3829	6.05307	6.61491	7.07538	5.32198	5.16518	5.39172	6.04491	5.04372	4.84234
Zwint	10;10;10;10;10;10;10;10;10;10;10;10;10;10;10;10;10;10;10;10;10;10;10;10;10;10;10;10;10;10;10;10;10;10	72654845;72654895;72654896;72655443;72655983;72655983;72655983;72656237;72656238;72656238;72656238;72656238;72656530;72656530;72656530;72656530;72656591;72656817;72656817;72656817;72656817;72657046;72657046;72657046;72657046;72657266;72657266;72657266;72657266;72657266;72667899;72668812;72673966;72673966	72654977;72654977;72654977;72656073;72656073;72656073;72656073;72656696;72656361;72656361;72656361;72656361;72656598;72656696;72656696;72656696;72656653;72656873;72656873;72656873;72656873;72657185;72657185;72657185;72657185;72657388;72657388;72657388;72657388;72657388;72669789;72669165;72674324;72674964	+;+;+;+;+;+;+;+;+;+;+;+;+;+;+;+;+;+;+;+;+;+;+;+;+;+;+;+;+;+;+;+;+;+	4434	31.6874	32.021	31.0675	32.5876	31.3171	33.2761	29.7103	31.5555	30.9448	30.9367	29.5285	29.4489
Pcdh15	10;10;10;10;10;10;10;10;10;10;10;10;10;10;10;10;10;10;10;10;10;10;10;10;10;10;10;10;10;10;10;10;10;10;10;10;10;10;10;10;10;10;10;10;10;10;10;10;10;10;10;10;10;10;10;10;10;10;10;10;10;10;10;10;10;10;10;10;10;10;10;10;10;10;10;10;10;10;10;10;10;10;10;10;10;10;10;10;10;10;10;10;10;10;10;10;10;10;10;10;10;10;10;10;10;10;10;10;10;10;10;10;10;10;10;10;10;10;10;10;10;10;10;10;10;10;10;10;10;10;10;10;10;…	73099342;73099435;73099453;73483861;73483861;73483861;73714739;73714739;73821867;73821867;73821883;73821883;73821883;73821883;73821883;73821883;73821883;73821883;73821883;73821883;73821883;73821883;73821883;73821883;73821883;73821883;73821883;73821883;73821883;73821883;73821883;73821883;73821883;73821943;73821943;73821943;73947028;73947028;73947028;73947028;73947028;73947028;73947028;73947028;739…	73100216;73100216;73100216;73483933;73484120;73483933;73716595;73714787;73822263;73822259;73822259;73822263;73822259;73822259;73822259;73822259;73822259;73822259;73822259;73822259;73822259;73822259;73822259;73822259;73822259;73822259;73822259;73822259;73822259;73822259;73822259;73822259;73822263;73822259;73822259;73822259;73947146;73947146;73947146;73947146;73947146;73947146;73947146;73947146;739…	+;+;+;+;+;+;+;+;+;+;+;+;+;+;+;+;+;+;+;+;+;+;+;+;+;+;+;+;+;+;+;+;+;+;+;+;+;+;+;+;+;+;+;+;+;+;+;+;+;+;+;+;+;+;+;+;+;+;+;+;+;+;+;+;+;+;+;+;+;+;+;+;+;+;+;+;+;+;+;+;+;+;+;+;+;+;+;+;+;+;+;+;+;+;+;+;+;+;+;+;+;+;+;+;+;+;+;+;+;+;+;+;+;+;+;+;+;+;+;+;+;+;+;+;+;+;+;+;+;+;+;+;+;+;+;+;+;+;+;+;+;+;+;+;+;+;+;+;+;+;+;+;+;+;+;+;+;+;+;+;+;+;+;+;+;+;+;+;+;+;+;+;+;+;+;+;+;+;+;+;+;+;+;+;+;+;+;+;+;+;+;+;+;+;+;+;+;+;+;+…	23773	0.00270797	0	0	0.00530255	0.00134711	0.00499815	0	0	0	0	0.00426055	0
Rsph14	10;10;10;10;10;10;10;10;10;10;10;10;10;10;10;10;10;10;10;10;10;10;10;10;10;10;10;10;10;10;10;10;10;10;10;10;10;10;10;10;10	74957477;74957477;74957477;74959568;74959568;74959568;74959672;74961507;74961507;74961507;74961507;74961671;75022304;75024513;75025046;75025046;75025046;75025046;75025046;75025046;75029703;75029703;75029703;75029703;75029703;75029703;75029703;75031114;75031114;75031114;75031114;75031114;75031114;75031114;75032504;75032504;75032524;75032524;75032524;75032524;75032524	74957783;74957783;74957783;74959704;74959704;74959704;74959704;74961732;74961732;74961732;74961732;74961732;75023559;75025164;75025164;75025164;75025164;75025164;75025164;75025164;75029805;75029805;75029805;75029805;75029805;75029805;75029805;75031358;75031361;75031358;75031361;75031361;75031358;75031361;75032553;75032553;75032586;75032528;75032562;75032586;75032565	-;-;-;-;-;-;-;-;-;-;-;-;-;-;-;-;-;-;-;-;-;-;-;-;-;-;-;-;-;-;-;-;-;-;-;-;-;-;-;-;-	3012	0	0.020904	0	0.0209259	0.0212649	0.0197246	0	0	0	0	0	0.0235673
Gnaz	10;10;10;10;10;10;10;10	74967177;74967209;74978791;74990841;74990934;74990934;75014868;75014868	74967382;74967382;74978856;74992140;74992044;74992140;75016898;75016907	+;+;+;+;+;+;+;+	3612	0	0	0	0	0	0	0.0184107	0.0186683	0	0	0	0.00982625
Rab36	10;10;10;10;10;10;10;10;10;10;10;10;10;10;10;10;10;10;10;10;10;10;10;10;10;10;10;10;10;10;10;10;10;10;10;10;10;10;10;10;10;10;10;10;10;10;10;10;10;10;10;10;10;10;10;10;10;10;10;10;10	75037058;75037066;75037084;75037226;75037273;75037322;75037836;75038223;75038358;75038427;75038433;75038440;75038440;75041840;75041840;75041840;75041840;75041840;75041840;75041840;75041840;75044471;75044471;75044471;75044471;75044471;75044471;75044471;75044471;75046032;75046032;75046032;75046032;75046032;75046032;75046032;75048449;75048449;75048449;75048449;75048449;75048449;75049852;75049896;750…	75037321;75037321;75037321;75038520;75037321;75037483;75038520;75038520;75038520;75038520;75038520;75038520;75038520;75041931;75041931;75041931;75041931;75041931;75041931;75041931;75041931;75044536;75044536;75044536;75044536;75044536;75044536;75044536;75044536;75046133;75046094;75047572;75046133;75046133;75046133;75046133;75048513;75048788;75048513;75048513;75048513;75048513;75049951;75049951;750…	+;+;+;+;+;+;+;+;+;+;+;+;+;+;+;+;+;+;+;+;+;+;+;+;+;+;+;+;+;+;+;+;+;+;+;+;+;+;+;+;+;+;+;+;+;+;+;+;+;+;+;+;+;+;+;+;+;+;+;+;+	6175	0	0.0101964	0	0	0	0	0	0	0	0	0	0
Bcr	10;10;10;10;10;10;10;10;10;10;10;10;10;10;10;10;10;10;10;10;10;10;10	75060896;75125024;75131021;75131499;75135894;75140990;75143082;75145322;75153886;75154898;75157078;75158010;75159786;75160330;75166045;75168107;75175277;75176343;75177884;75180124;75181135;75181569;75182240	75062310;75125196;75131125;75131684;75136001;75141050;75143134;75145462;75154007;75155066;75157197;75158085;75159890;75160404;75166142;75168238;75175336;75176452;75178023;75180258;75181240;75181731;75184923	+;+;+;+;+;+;+;+;+;+;+;+;+;+;+;+;+;+;+;+;+;+;+	6537	0.00984804	0	0.0518653	0.0192837	0.0195961	0.0227209	0.0101728	0	0.0190685	0	0.0103295	0.0217179
Specc1l	10;10;10;10;10;10;10;10;10;10;10;10;10;10;10;10;10;10;10;10;10;10;10;10;10;10;10;10;10;10;10;10	75212073;75229855;75230682;75230682;75241065;75241065;75245079;75245079;75248437;75248437;75257868;75257868;75258968;75258968;75261794;75261794;75263279;75263279;75267499;75267499;75274017;75274017;75276771;75276771;75279859;75279859;75307237;75307237;75308034;75308034;75309790;75309790	75212219;75229868;75230871;75230871;75241218;75241218;75246712;75246712;75248644;75248644;75257941;75257941;75259143;75259143;75261957;75261957;75263370;75263370;75267589;75267589;75274100;75274100;75276927;75276927;75279961;75279961;75307353;75307353;75308093;75308093;75312399;75312399	+;+;+;+;+;+;+;+;+;+;+;+;+;+;+;+;+;+;+;+;+;+;+;+;+;+;+;+;+;+;+;+	6075	10.5069	11.1312	10.5368	12.777	13.2159	12.7183	10.0707	9.71214	9.91051	10.7782	10.8094	10.3118
Adora2a	10;10;10	75316943;75325785;75333027	75317147;75326351;75334788	+;+;+	2534	0.101621	0.0745416	0.0936583	0	0.0379143	0.035168	0.0787286	0	0.0983827	0.062596	0	0.0840389
Gucd1	10;10;10;10;10;10;10;10;10;10;10;10;10;10;10;10;10;10;10;10;10;10;10;10;10;10;10;10;10;10;10;10;10;10;10;10;10;10;10;10;10;10;10;10;10;10;10;10;10;10;10;10;10	75351111;75354655;75364934;75416467;75420665;75420665;75506283;75506825;75508798;75508832;75508965;75509592;75509592;75509592;75509592;75509592;75509592;75509697;75509717;75510032;75510032;75510032;75510032;75510032;75510032;75510032;75510032;75511121;75511121;75511121;75511121;75511121;75511121;75511121;75511121;75511121;75511180;75511903;75511921;75512072;75512072;75512072;75512072;75512072;755…	75352902;75354748;75365026;75418462;75420796;75420796;75508969;75508969;75508969;75508969;75508969;75510123;75509833;75509704;75509833;75509833;75509833;75509833;75509833;75510123;75510123;75510123;75510123;75510123;75510123;75510123;75510123;75511264;75511286;75511286;75511286;75511286;75511286;75511281;75511286;75511286;75511286;75512156;75512156;75512156;75512156;75512142;75512156;75512156;755…	-;-;-;-;-;-;-;-;-;-;-;-;-;-;-;-;-;-;-;-;-;-;-;-;-;-;-;-;-;-;-;-;-;-;-;-;-;-;-;-;-;-;-;-;-;-;-;-;-;-;-;-;-	8206	2.5418	2.39774	2.46659	2.94559	2.53671	2.83804	2.54458	2.10359	2.04688	2.45872	2.27933	2.21449
Upb1	10;10;10;10;10;10;10;10;10;10;10;10;10;10;10;10;10;10;10;10	75406911;75406958;75410043;75412767;75412767;75412767;75414990;75414990;75414990;75424493;75424493;75424493;75428181;75428181;75429962;75429962;75436146;75436876;75438057;75439854	75407159;75407159;75410221;75412938;75412938;75412938;75415077;75415077;75415077;75427777;75424777;75424587;75428342;75428342;75430319;75430131;75436227;75436918;75438211;75441679	+;+;+;+;+;+;+;+;+;+;+;+;+;+;+;+;+;+;+;+	6599	0	0.0238532	0	0.0191025	0	0.0360119	0.0201544	0.0102182	0.0236117	0	0.0102325	0.0107569
Snrpd3	10;10;10;10;10;10	75517551;75518014;75519314;75519314;75532177;75535261	75518125;75518125;75519866;75519460;75532369;75537373	+;+;+;+;+;+	3434	47.4295	47.2313	47.628	54.0077	57.8762	52.62	44.5201	41.6283	41.3809	47.1328	45.2455	44.8255
Lrrc75b	10;10;10;10	75550125;75555950;75557220;75559956	75554120;75556050;75557348;75560330	-;-;-;-	4601	0.0279838	0.0273692	0.0294756	0.0547957	0.0417626	0.0193688	0.0433597	0.0146555	0.0677303	0.0275798	0.014676	0.0308563
Ggt1	10;10;10;10;10;10;10;10;10;10;10;10;10;10;10;10;10;10;10;10;10;10;10;10;10;10;10;10;10;10;10;10;10;10;10;10;10;10;10;10;10;10;10;10;10;10;10;10;10;10;10;10;10;10;10;10;10;10;10;10;10;10;10;10;10;10;10;10;10;10;10;10;10;10;10;10;10;10;10;10;10;10;10;10;10;10;10;10;10;10;10;10;10;10;10;10;10;10;10;10;10;10;10;10;10;10;10;10;10;10;10;10;10;10;10;10;10;10;10;10;10;10;10;10;10;10;10;10	75561604;75561655;75561734;75564148;75564155;75564821;75564821;75564821;75564821;75566293;75566298;75568634;75568641;75568656;75568657;75568662;75568674;75571526;75571531;75571570;75573448;75573611;75573611;75573611;75573611;75573611;75573611;75573611;75573611;75573611;75573611;75573611;75573611;75573611;75573611;75573611;75573886;75573944;75574229;75574229;75574229;75574229;75574229;75574229;755…	75561647;75561806;75561806;75564258;75564258;75564905;75564905;75564905;75564905;75566349;75566349;75568766;75568766;75568770;75568969;75568770;75568770;75571643;75571643;75571643;75573748;75573748;75573748;75573748;75573748;75573748;75573748;75573748;75573748;75573748;75573748;75573748;75573748;75573748;75573748;75573748;75573943;75574051;75574280;75574396;75574396;75574396;75574396;75574396;755…	+;+;+;+;+;+;+;+;+;+;+;+;+;+;+;+;+;+;+;+;+;+;+;+;+;+;+;+;+;+;+;+;+;+;+;+;+;+;+;+;+;+;+;+;+;+;+;+;+;+;+;+;+;+;+;+;+;+;+;+;+;+;+;+;+;+;+;+;+;+;+;+;+;+;+;+;+;+;+;+;+;+;+;+;+;+;+;+;+;+;+;+;+;+;+;+;+;+;+;+;+;+;+;+;+;+;+;+;+;+;+;+;+;+;+;+;+;+;+;+;+;+;+;+;+;+;+;+	3411	0.075493	0.0922938	0.099397	0.110869	0.0375549	0.104504	0.136469	0.177916	0.137039	0.148806	0.19796	0.145674
Ggt5	10;10;10;10;10;10;10;10;10;10;10;10;10;10;10;10;10;10;10;10;10;10;10;10	75589340;75589381;75589792;75602620;75602620;75602974;75602974;75603967;75603967;75604081;75604525;75604643;75605256;75605256;75605256;75605256;75608751;75608751;75609199;75609199;75609845;75610113;75610428;75614730	75589882;75589882;75589882;75602750;75602750;75603069;75603069;75604162;75604162;75604162;75604584;75604800;75605403;75605402;75605401;75605402;75608887;75608887;75609657;75609392;75609951;75610231;75610538;75617200	+;+;+;+;+;+;+;+;+;+;+;+;+;+;+;+;+;+;+;+;+;+;+;+	4736	0.013593	0	0	0	0.0270481	0.0125445	0	0	0.0131599	0.0133968	0.00712881	0.00749418
Susd2	10;10;10;10;10;10;10;10;10;10;10;10;10;10;10;10;10;10;10;10;10;10;10;10;10;10;10;10	75636619;75636619;75637501;75637501;75637682;75637682;75637965;75637965;75638347;75638347;75639342;75639342;75639595;75639595;75639834;75639834;75640189;75640189;75640456;75640456;75640775;75640775;75641433;75641433;75642125;75642463;75643874;75643874	75637370;75637370;75637606;75637606;75637858;75637858;75638237;75638237;75638595;75638595;75639500;75639500;75639738;75639738;75640102;75640102;75640274;75640274;75640657;75640657;75640949;75640949;75641600;75641600;75642276;75642670;75644008;75644008	-;-;-;-;-;-;-;-;-;-;-;-;-;-;-;-;-;-;-;-;-;-;-;-;-;-;-;-	3255	0.0791111	0	0.0624964	0.0193637	0.0787096	0	0.0510748	0.0207158	0.0574428	0	0.0622342	0.0218079
Cabin1	10;10;10;10;10;10;10;10;10;10;10;10;10;10;10;10;10;10;10;10;10;10;10;10;10;10;10;10;10;10;10;10;10;10;10;10;10	75646110;75646875;75648057;75652875;75655366;75656775;75657796;75658634;75684292;75694715;75699913;75713453;75715599;75717438;75721278;75725259;75725549;75726858;75732400;75733620;75734966;75737321;75738211;75739326;75740020;75742245;75743202;75745229;75746488;75747826;75750044;75751436;75753377;75754251;75754812;75755369;75764025	75646687;75647101;75648221;75653142;75655440;75657452;75657892;75658797;75684405;75695046;75700095;75713631;75715750;75717698;75721539;75725404;75725755;75727019;75732515;75733776;75735208;75737515;75738363;75739513;75740098;75742462;75743338;75745397;75746774;75747975;75750173;75751616;75753511;75754364;75754904;75755500;75764357	-;-;-;-;-;-;-;-;-;-;-;-;-;-;-;-;-;-;-;-;-;-;-;-;-;-;-;-;-;-;-;-;-;-;-;-;-	7460	5.79045	5.37209	6.21276	6.26064	6.91155	6.43482	6.03041	5.9069	5.89418	6.09809	5.70244	5.2858
Ddt	10;10;10;10;10	75771230;75771233;75772738;75772738;75773216	75771506;75771506;75772913;75773034;75773414	-;-;-;-;-	773	7.07894	6.96419	7.01771	7.7461	8.53446	6.87871	6.15098	6.84768	7.29683	7.01778	6.42046	6.74953
Gm20441	10;10;10;10;10;10	75771451;75772738;75775871;75776744;75778101;75780847	75771506;75772913;75776047;75776894;75778188;75780954	-;-;-;-;-;-	756	6.8975	6.28795	6.59251	7.37837	7.75207	6.01178	5.98143	6.28811	6.88383	6.42027	7.05609	5.9154
Gstt3	10;10;10;10;10;10;10;10;10;10;10;10;10;10;10;10;10;10;10;10	75774115;75774800;75774920;75775400;75775490;75775871;75775871;75775871;75776744;75776744;75776744;75776744;75776754;75777200;75778101;75778101;75778101;75780632;75780847;75780847	75775010;75775010;75775010;75776047;75775497;75776047;75776047;75776047;75776864;75776894;75776894;75776894;75776894;75777260;75778188;75778188;75778188;75781050;75781414;75781018	-;-;-;-;-;-;-;-;-;-;-;-;-;-;-;-;-;-;-;-	2627	0.514621	0.946719	0.684023	1.10366	0.731442	0.746307	0.582218	0.423523	0.569399	0.772864	0.848228	0.324255
Gstt1	10;10;10;10;10;10;10;10;10;10;10;10;10	75783813;75783984;75786795;75786795;75786795;75794077;75794077;75794077;75797043;75797043;75797043;75797680;75798385	75784233;75784233;75786971;75786971;75786971;75794227;75794227;75794227;75797569;75797130;75797130;75797731;75798584	-;-;-;-;-;-;-;-;-;-;-;-;-	1528	0.105328	0.041206	0.221887	0.185621	0.083835	0.272169	0.0435205	0.0882592	0.0407889	0	0.132573	0.139368
Gstt4	10;10;10;10;10;10;10;10;10;10	75814943;75814944;75817199;75817199;75818500;75818500;75821231;75821231;75822312;75822312	75815258;75815226;75817375;75817375;75818650;75818650;75821343;75821318;75822527;75822543	-;-;-;-;-;-;-;-;-;-	989	0.195278	0.668463	0.205688	0.19119	0.29143	0.150178	0.268956	0.3409	0.189056	0.64153	0.2731	0.358872
Gstt2	10;10;10;10;10	75831845;75832395;75832661;75833652;75834175	75832094;75832568;75832811;75833739;75834881	-;-;-;-;-	1370	0.352427	0.735332	0.593944	0.920129	0.79478	1.06245	0.606746	0.344533	0.568663	0.370495	0.443589	0.310883
Mif	10;10;10	75859353;75859687;75860061	75859543;75859859;75860250	-;-;-	554	65.132	59.5533	63.0963	57.8523	59.4254	57.3194	64.0987	71.0206	75.4318	61.2713	66.6709	60.8625
Derl3	10;10;10;10;10;10;10	75893398;75893619;75893770;75893967;75894432;75895039;75895247	75893517;75893684;75893843;75894060;75894627;75895129;75895941	+;+;+;+;+;+;+	1336	0.0722792	0.0942557	0.0761324	0.0235886	0	0.088938	0.124437	0.201886	0	0.094981	0.101084	0
Smarcb1	10;10;10;10;10;10;10;10;10;10;10;10;10;10;10;10;10;10;10;10;10;10;10;10;10;10;10;10;10;10;10;10;10;10;10;10;10;10	75896769;75896773;75896775;75896777;75897445;75897445;75897445;75897445;75897528;75904384;75904384;75904384;75904384;75904384;75906030;75906030;75906030;75906030;75910154;75910154;75910154;75910154;75910154;75910264;75911519;75911519;75911519;75911519;75911519;75911519;75915064;75915064;75915064;75916773;75916800;75921303;75921303;75921303	75897088;75897088;75897088;75897088;75897605;75897576;75897576;75897576;75897576;75906196;75904574;75904574;75904574;75904574;75906196;75906196;75906196;75906196;75910281;75910281;75910281;75910281;75910281;75910281;75916572;75914162;75911656;75911826;75911656;75911656;75915164;75915193;75915193;75916911;75916911;75921589;75921614;75921617	-;-;-;-;-;-;-;-;-;-;-;-;-;-;-;-;-;-;-;-;-;-;-;-;-;-;-;-;-;-;-;-;-;-;-;-;-;-	7930	2.67086	2.80276	3.1168	3.72768	4.08692	3.58112	2.56605	2.05351	2.23994	2.88433	2.61411	2.90474
Mmp11	10;10;10;10;10;10;10;10;10;10;10;10;10;10;10;10;10;10;10;10;10;10;10;10;10	75923222;75923222;75923222;75923223;75923928;75923959;75924063;75925420;75925420;75925420;75926411;75926411;75926411;75926748;75926748;75926760;75927129;75927129;75927129;75927347;75927347;75928280;75928280;75932334;75932334	75924115;75923490;75923490;75923490;75923993;75924115;75924115;75925677;75925677;75925677;75926412;75926627;75926627;75926989;75926989;75926989;75927690;75927262;75927262;75927490;75927490;75928509;75928509;75932502;75932475	-;-;-;-;-;-;-;-;-;-;-;-;-;-;-;-;-;-;-;-;-;-;-;-;-	2572	0.0625745	0.0244801	0	0.0245058	0.0249028	0.023099	0.0517103	0	0.0242323	0.0246685	0.0525071	0.0551982
Chchd10	10;10;10;10	75935573;75936238;75937307;75937575	75936004;75936445;75937454;75937725	+;+;+;+	939	8.91264	10.1585	10.2543	12.1493	13.0965	8.60472	9.52521	8.54544	8.09766	8.24342	8.19781	10.2811
Vpreb3	10;10;10;10	75943057;75948300;75949143;75949143	75943290;75948409;75949637;75949657	+;+;+;+	859	0	0	0	0	0	0	0	0.0784983	0	0.0369309	0	0
Gm5134	10;10;10;10;10;10;10;10;10;10;10;10;10;10;10;10;10;10;10;10;10;10	75954514;75964416;75966351;75974086;75974181;75976312;75976312;75978309;75978309;75985920;75985920;75992395;75992395;75993825;75993825;75995780;75995780;75998160;76000389;76004695;76005990;76008502	75954700;75964520;75966410;75974285;75974285;75976417;75976417;75978389;75978389;75986140;75986140;75992530;75992530;75993932;75993932;75995930;75995930;75998354;76000557;76004910;76006092;76009591	+;+;+;+;+;+;+;+;+;+;+;+;+;+;+;+;+;+;+;+;+;+	3128	0.0205808	0	0	0	0	0	0	0	0.019925	0	0.0323805	0
Zfp280b	10;10	76032654;76038234	76032749;76043234	+;+	5097	5.20369	4.15676	5.14851	5.03291	4.64321	4.92465	4.9382	5.73492	5.33746	5.04143	5.54421	4.756
Slc5a4b	10;10;10;10;10;10;10;10;10;10;10;10;10;10;10	76057494;76060349;76062214;76063954;76070504;76072428;76074980;76081316;76089906;76090679;76103824;76106707;76108498;76110018;76110802	76058899;76060454;76062429;76064122;76070654;76072535;76075115;76081536;76089986;76090784;76103928;76106766;76108602;76110089;76110961	-;-;-;-;-;-;-;-;-;-;-;-;-;-;-	3202	0	0	0.0105885	0	0	0.0092771	0	0.0421174	0	0	0	0.0221689
Slc5a4a	10;10;10;10;10;10;10;10;10;10;10;10;10;10;10	76147451;76148361;76150467;76153577;76157018;76162523;76163689;76166676;76170651;76176519;76178090;76181651;76182670;76186498;76189059	76147665;76148432;76150571;76153636;76157122;76162628;76163769;76166896;76170786;76176626;76178240;76181819;76182885;76186600;76189265	+;+;+;+;+;+;+;+;+;+;+;+;+;+;+	2055	0	0	0	0	0	0	0	0.0328126	0	0	0	0
Prmt2	10;10;10;10;10;10;10;10;10;10;10;10;10;10;10;10;10;10;10;10;10;10;10;10;10;10;10;10;10;10;10;10;10;10;10;10;10;10;10;10;10;10;10;10;10;10;10;10;10;10;10;10;10;10;10;10;10;10;10;10;10;10;10;10	76207222;76207227;76207232;76207232;76207976;76208412;76208412;76208412;76208412;76208418;76208444;76209338;76209338;76209338;76209338;76209338;76209338;76209338;76210398;76210398;76210398;76210398;76210398;76210398;76210398;76211052;76211408;76217314;76217314;76217314;76217314;76217314;76217580;76217580;76220998;76220998;76220998;76220998;76220998;76222449;76222449;76222449;76222449;76222449;762…	76207793;76207793;76207793;76207793;76208583;76208673;76208583;76208583;76208583;76208583;76208583;76209474;76209474;76209474;76209474;76209474;76209474;76209474;76210527;76210863;76210527;76210527;76210527;76210527;76210527;76211110;76211549;76217489;76217489;76217489;76217489;76217489;76217641;76217641;76221162;76221162;76221162;76221162;76221162;76222610;76222610;76222610;76222610;76222610;762…	-;-;-;-;-;-;-;-;-;-;-;-;-;-;-;-;-;-;-;-;-;-;-;-;-;-;-;-;-;-;-;-;-;-;-;-;-;-;-;-;-;-;-;-;-;-;-;-;-;-;-;-;-;-;-;-;-;-;-;-;-;-;-;-	3177	3.232	3.59703	3.29759	4.24557	5.16109	5.05841	3.38044	3.47019	3.0996	3.9043	2.95431	2.94932
S100b	10;10;10	76253853;76257027;76259928	76253958;76257172;76261159	+;+;+	1484	0	0.0424278	0.0456931	0	0	0	0.0448109	0.159033	0.0419983	0.0427543	0.0455014	0
Dip2a	10;10;10;10;10;10;10;10;10;10;10;10;10;10;10;10;10;10;10;10;10;10;10;10;10;10;10;10;10;10;10;10;10;10;10;10;10;10;10;10;10;10;10;10;10;10;10;10;10;10;10;10;10;10;10;10;10;10;10;10;10;10;10;10;10;10;10;10;10;10;10;10;10;10;10;10;10;10;10;10;10;10;10;10;10;10;10;10;10;10;10;10;10;10;10;10;10;10;10;10;10;10;10;10;10;10;10;10;10;10;10;10;10;10;10;10;10;10;10;10;10;10;10;10;10;10;10;10;10;10;10;10;10;…	76259429;76262736;76263034;76263051;76263051;76263162;76264583;76264672;76265498;76265498;76265498;76265498;76265498;76265498;76266317;76266317;76266317;76266317;76266317;76268492;76268492;76268492;76268492;76268492;76270104;76270104;76270104;76270104;76270104;76270396;76270396;76270396;76270396;76270396;76271376;76272533;76272533;76272533;76272533;76273035;76273035;76273035;76273035;76274149;762…	76259722;76264873;76264873;76264873;76264873;76263215;76264873;76264873;76265621;76265621;76265621;76265621;76265508;76265621;76266491;76266491;76266491;76266491;76266491;76268566;76268566;76268566;76268566;76268566;76270161;76270161;76270161;76270161;76270161;76270571;76270457;76270457;76270457;76270457;76271405;76272703;76272703;76272703;76272703;76273203;76273203;76273203;76273203;76274279;762…	-;-;-;-;-;-;-;-;-;-;-;-;-;-;-;-;-;-;-;-;-;-;-;-;-;-;-;-;-;-;-;-;-;-;-;-;-;-;-;-;-;-;-;-;-;-;-;-;-;-;-;-;-;-;-;-;-;-;-;-;-;-;-;-;-;-;-;-;-;-;-;-;-;-;-;-;-;-;-;-;-;-;-;-;-;-;-;-;-;-;-;-;-;-;-;-;-;-;-;-;-;-;-;-;-;-;-;-;-;-;-;-;-;-;-;-;-;-;-;-;-;-;-;-;-;-;-;-;-;-;-;-;-;-;-;-;-;-;-;-;-;-;-;-;-;-;-;-;-;-;-;-;-;-;-;-;-;-;-;-;-;-	8215	1.74753	1.80496	1.96451	2.23651	2.1285	1.90562	1.93467	1.87556	1.6084	1.89608	2.12888	1.83187
Pcnt	10;10;10;10;10;10;10;10;10;10;10;10;10;10;10;10;10;10;10;10;10;10;10;10;10;10;10;10;10;10;10;10;10;10;10;10;10;10;10;10;10;10	76351254;76352909;76354173;76355059;76356164;76357035;76367308;76368731;76369835;76374851;76379905;76380163;76381233;76382020;76384741;76385704;76387427;76388852;76392194;76399856;76401332;76403624;76403758;76404422;76408698;76409468;76411526;76412021;76412498;76418360;76419978;76422768;76426885;76427813;76429200;76433004;76433607;76433985;76436426;76437145;76440143;76442565	76351779;76353036;76354311;76355135;76356396;76357154;76367481;76368833;76370079;76375300;76380055;76380439;76381425;76382187;76384905;76385870;76387529;76389532;76393039;76400026;76401535;76403644;76403874;76404651;76408910;76409630;76411758;76412172;76412649;76418566;76420542;76423225;76426972;76428053;76429311;76433140;76433781;76434040;76436681;76437216;76440355;76442912	-;-;-;-;-;-;-;-;-;-;-;-;-;-;-;-;-;-;-;-;-;-;-;-;-;-;-;-;-;-;-;-;-;-;-;-;-;-;-;-;-;-	9530	7.54214	8.12967	7.6596	9.90405	9.97377	10.0618	7.33726	6.86328	6.57262	7.87599	7.71957	6.89365
2610028H24Rik	10;10;10;10;10;10;10;10;10;10;10;10;10;10;10;10	76449081;76450327;76450633;76450633;76451313;76451313;76452784;76452784;76454705;76454705;76457501;76457501;76457880;76457880;76460487;76460487	76449321;76450376;76450669;76450669;76451386;76451386;76452948;76452948;76454819;76454819;76457616;76457616;76458162;76458162;76461110;76461095	+;+;+;+;+;+;+;+;+;+;+;+;+;+;+;+	1705	0.0943939	0.0738567	0.159082	0.110901	0.150264	0.0871123	0.136509	0.098871	0.0182773	0.074425	0.0396036	0.104083
Ybey	10;10;10;10;10	76459569;76464257;76466237;76468157;76468774	76463319;76464325;76466365;76468386;76469114	-;-;-;-;-	4520	1.61654	1.74819	1.5752	2.04286	2.33102	1.82701	1.63306	1.42468	1.20652	1.62128	1.71051	1.75106
Mcm3ap	10;10;10;10;10;10;10;10;10;10;10;10;10;10;10;10;10;10;10;10;10;10;10;10;10;10;10;10;10	76468971;76469949;76471423;76476514;76476783;76477720;76481001;76482624;76483115;76484654;76488342;76489335;76489868;76490728;76492861;76493430;76496408;76499456;76501062;76501210;76502652;76504163;76504630;76506298;76507290;76508298;76511020;76512418;76515582	76469214;76471252;76471649;76476592;76476924;76477910;76481140;76482821;76483383;76484816;76488502;76489576;76490067;76490828;76492992;76493543;76496560;76499653;76501130;76501344;76502805;76504421;76504727;76506688;76507547;76508427;76511223;76512568;76515856	+;+;+;+;+;+;+;+;+;+;+;+;+;+;+;+;+;+;+;+;+;+;+;+;+;+;+;+;+	6382	9.2752	9.24908	9.32342	10.6612	10.9945	9.8909	8.62241	8.57931	7.71499	9.16119	8.50664	8.84252
Lss	10;10;10;10;10;10;10;10;10;10;10;10;10;10;10;10;10;10;10;10;10;10;10;10;10;10;10;10;10;10;10;10;10;10;10;10;10;10;10;10;10;10;10;10;10;10;10;10;10;10;10;10;10;10;10;10;10;10;10;10;10;10;10;10;10;10;10;10;10;10;10;10;10	76531588;76531607;76531607;76531612;76531682;76531850;76531850;76531850;76531850;76533513;76533513;76533513;76533513;76533513;76535559;76535559;76535559;76535559;76535559;76536244;76536244;76537569;76538352;76538352;76538352;76539785;76539785;76539785;76540312;76540312;76540312;76540846;76540846;76540846;76541819;76541819;76541819;76541882;76542468;76542468;76542468;76542468;76543851;76543851;765…	76531621;76531674;76531674;76531674;76532018;76532018;76532018;76532018;76532018;76533651;76533651;76533651;76533651;76533651;76535723;76536365;76535568;76535667;76535667;76536365;76536365;76537663;76538448;76538448;76538448;76539920;76539920;76539920;76540420;76540420;76540420;76540964;76540964;76540964;76541916;76541916;76541916;76541916;76542495;76542495;76542746;76542495;76543907;76543907;765…	+;+;+;+;+;+;+;+;+;+;+;+;+;+;+;+;+;+;+;+;+;+;+;+;+;+;+;+;+;+;+;+;+;+;+;+;+;+;+;+;+;+;+;+;+;+;+;+;+;+;+;+;+;+;+;+;+;+;+;+;+;+;+;+;+;+;+;+;+;+;+;+;+	10787	1.19061	1.05064	1.05922	1.08096	1.02722	1.07123	1.17131	1.42524	1.65535	1.37341	1.11111	1.13515
Spatc1l	10;10;10;10;10;10;10;10	76562272;76562309;76563848;76563848;76569336;76569336;76569666;76569666	76562567;76562567;76564195;76564131;76569487;76569487;76570030;76570201	+;+;+;+;+;+;+;+	1332	0.0483308	0	0.0509074	0	0	0.0446025	0.149773	0.101246	0.0467909	0	0.0506937	0
Col6a2	10;10;10;10;10;10;10;10;10;10;10;10;10;10;10;10;10;10;10;10;10;10;10;10;10;10;10;10;10;10;10;10;10;10;10;10;10;10;10;10;10;10;10;10;10;10;10;10;10;10;10;10;10;10;10;10;10;10;10;10;10;10;10;10;10;10;10;10;10;10;10;10;10;10;10;10;10;10;10;10;10;10;10	76595762;76597835;76601011;76603329;76603329;76603462;76603462;76603462;76604056;76604056;76604056;76604345;76604345;76604345;76604849;76604849;76604849;76605060;76605060;76605060;76605774;76605774;76605774;76606172;76606172;76606172;76606575;76606575;76606575;76607095;76607095;76607095;76607727;76607727;76607727;76608107;76608107;76608107;76608708;76608708;76608708;76609257;76609257;76609257;766…	76596811;76599893;76603367;76603367;76603367;76603914;76603914;76603914;76604208;76604208;76604208;76604390;76604390;76604390;76604884;76604884;76604884;76605122;76605122;76605122;76605836;76605836;76605836;76606207;76606207;76606207;76606625;76606625;76606625;76607157;76607157;76607157;76607789;76607789;76607789;76608169;76608169;76608169;76608770;76608770;76608770;76609346;76609346;76609346;766…	-;-;-;-;-;-;-;-;-;-;-;-;-;-;-;-;-;-;-;-;-;-;-;-;-;-;-;-;-;-;-;-;-;-;-;-;-;-;-;-;-;-;-;-;-;-;-;-;-;-;-;-;-;-;-;-;-;-;-;-;-;-;-;-;-;-;-;-;-;-;-;-;-;-;-;-;-;-;-;-;-;-;-	8326	0.00773201	0.00756219	0.0162884	0	0.00769276	0.0214066	0.00798696	0	0.0224569	0.0152408	0	0.00852568
Col6a1	10;10;10;10;10;10;10;10;10;10;10;10;10;10;10;10;10;10;10;10;10;10;10;10;10;10;10;10;10;10;10;10;10;10;10;10;10;10;10;10;10;10;10;10;10;10;10	76708792;76710346;76710962;76711283;76711575;76712268;76712865;76713185;76713626;76713873;76714114;76714414;76714658;76714995;76715016;76715271;76716261;76716261;76716719;76716719;76717129;76717129;76717262;76717262;76717400;76717400;76717795;76717795;76718059;76718059;76718373;76718373;76718517;76718517;76718979;76718979;76719125;76719125;76719623;76720961;76721088;76721263;76721403;76721816;767…	76710181;76710375;76711139;76711466;76711684;76712401;76712873;76713221;76713661;76713938;76714176;76714449;76714708;76715057;76715333;76715333;76716323;76716323;76716781;76716781;76717164;76717164;76717315;76717315;76717462;76717462;76717857;76717857;76718112;76718112;76718417;76718417;76718543;76718543;76719005;76719005;76719236;76719169;76719676;76721005;76721108;76721283;76721531;76721975;767…	-;-;-;-;-;-;-;-;-;-;-;-;-;-;-;-;-;-;-;-;-;-;-;-;-;-;-;-;-;-;-;-;-;-;-;-;-;-;-;-;-;-;-;-;-;-;-	4380	0.0146979	0.0287501	0.0309628	0	0.0146233	0	0.0455475	0.015395	0.0142296	0.0144857	0	0.0648264
Pcbp3	10;10;10;10;10;10;10;10;10;10;10;10;10;10;10;10;10;10;10;10;10;10;10;10;10;10;10;10;10;10;10;10;10;10;10;10;10;10;10;10;10;10;10;10;10;10;10;10;10;10;10;10;10;10;10;10;10;10;10;10;10;10;10;10;10;10;10;10;10;10;10;10;10;10;10;10;10;10;10;10;10;10;10;10;10;10;10;10;10;10;10;10;10;10;10;10;10;10;10;10;10	76761857;76761858;76761858;76761860;76762232;76762370;76763222;76763222;76763222;76763222;76763222;76763222;76763305;76767864;76767864;76767864;76767864;76767864;76767864;76767864;76770260;76770260;76770260;76770260;76770961;76770961;76770961;76770961;76781832;76781832;76781832;76781832;76781832;76781832;76781832;76785071;76785071;76785140;76785140;76785140;76785140;76785140;76788391;76788391;767…	76762526;76762526;76762526;76762526;76762526;76762526;76763391;76763391;76763391;76763391;76763391;76763391;76763391;76767916;76767916;76767916;76767916;76767916;76767916;76767916;76770319;76770319;76770319;76770319;76771036;76771036;76771039;76771039;76781873;76781873;76781873;76781873;76781873;76781873;76781873;76785214;76785214;76785214;76785214;76785214;76785214;76785214;76788519;76788519;767…	-;-;-;-;-;-;-;-;-;-;-;-;-;-;-;-;-;-;-;-;-;-;-;-;-;-;-;-;-;-;-;-;-;-;-;-;-;-;-;-;-;-;-;-;-;-;-;-;-;-;-;-;-;-;-;-;-;-;-;-;-;-;-;-;-;-;-;-;-;-;-;-;-;-;-;-;-;-;-;-;-;-;-;-;-;-;-;-;-;-;-;-;-;-;-;-;-;-;-;-;-	2933	0.24144	0.461541	0.416146	0.386812	0.480429	0.374734	0.385438	0.494287	0.478119	0.432645	0.414399	0.447739
Gm10787	10;10;10	77011995;77016651;77021235	77012388;77016824;77022214	+;+;+	1548	0	0	0	0	0	0	0	0	0	0	0	0.0458558
Slc19a1	10;10;10;10;10;10;10;10;10;10;10;10;10;10;10;10;10;10;10;10;10;10;10;10;10;10;10;10;10;10;10;10;10;10	77032241;77032271;77032684;77033212;77033268;77033281;77033319;77038350;77038350;77038350;77038350;77038350;77038350;77038350;77041816;77041816;77041816;77041816;77041816;77041816;77042500;77042782;77042782;77042782;77042791;77042898;77044761;77044761;77044761;77044761;77044761;77049540;77049540;77060644	77032290;77032399;77032780;77033347;77033445;77033347;77033450;77038579;77038579;77038579;77038579;77038579;77038579;77038579;77042330;77042569;77042569;77042569;77042361;77041847;77042974;77042974;77042974;77042974;77042974;77042956;77044898;77044902;77044902;77046268;77044902;77050431;77050432;77061002	+;+;+;+;+;+;+;+;+;+;+;+;+;+;+;+;+;+;+;+;+;+;+;+;+;+;+;+;+;+;+;+;+;+	4644	1.79517	1.70151	1.86167	1.72366	1.69641	1.93174	1.66821	1.70608	1.57021	1.89222	1.74481	1.39096
Col18a1	10;10;10;10;10;10;10;10;10;10;10;10;10;10;10;10;10;10;10;10;10;10;10;10;10;10;10;10;10;10;10;10;10;10;10;10;10;10;10;10;10;10;10;10;10;10;10;10;10;10;10;10;10;10;10;10;10;10;10;10;10;10;10;10;10;10;10;10;10;10;10;10;10;10;10;10;10;10;10;10;10;10;10;10;10;10;10;10;10;10;10;10;10;10;10;10;10;10;10;10;10;10;10;10;10;10;10;10;10;10;10;10;10;10;10;10;10;10;10;10;10;10;10;10;10;10;10;10;10;10;10;10	77052178;77052181;77053016;77054155;77054155;77054155;77054784;77054784;77054784;77055579;77055579;77055579;77057369;77057369;77057369;77058699;77058699;77058699;77059105;77059105;77059105;77059258;77059258;77059258;77059895;77059895;77059895;77060369;77060369;77060369;77063979;77063979;77063979;77064537;77064537;77064537;77065235;77065235;77065235;77066950;77066950;77066950;77067379;77067379;770…	77053407;77053407;77053407;77054270;77054270;77054270;77054981;77054981;77054981;77055827;77055827;77055827;77057401;77057401;77057401;77058830;77058830;77058830;77059178;77059178;77059178;77059402;77059402;77059402;77060023;77060023;77060023;77060412;77060412;77060412;77064041;77064041;77064041;77064579;77064579;77064579;77065303;77065303;77065303;77067024;77067024;77067024;77067432;77067432;770…	-;-;-;-;-;-;-;-;-;-;-;-;-;-;-;-;-;-;-;-;-;-;-;-;-;-;-;-;-;-;-;-;-;-;-;-;-;-;-;-;-;-;-;-;-;-;-;-;-;-;-;-;-;-;-;-;-;-;-;-;-;-;-;-;-;-;-;-;-;-;-;-;-;-;-;-;-;-;-;-;-;-;-;-;-;-;-;-;-;-;-;-;-;-;-;-;-;-;-;-;-;-;-;-;-;-;-;-;-;-;-;-;-;-;-;-;-;-;-;-;-;-;-;-;-;-;-;-;-;-;-;-	7021	0.320921	0.358711	0.415293	0.417439	0.287362	0.490787	0.336238	0.345746	0.332888	0.347917	0.336611	0.343752
Gm10941	10;10	77257776;77258727	77257986;77259223	-;-	708	0.227319	0.266792	0.335212	0.267071	0.090466	0.461523	0.234814	0.19048	0.0440151	0.448074	0.333805	0.701828
Pofut2	10;10;10;10;10;10;10;10;10	77259300;77260574;77262437;77263265;77264956;77265836;77266913;77267184;77268527	77259453;77260824;77262581;77263375;77265022;77265961;77267093;77267307;77269586	+;+;+;+;+;+;+;+;+	2219	14.5928	14.7263	13.9193	16.8721	16.3372	16.4524	13.9052	12.8843	13.3976	15.1113	13.6783	14.3953
Adarb1	10;10;10;10;10;10;10;10;10;10;10;10;10;10;10;10;10;10;10;10;10;10;10;10;10;10;10;10;10;10;10;10;10;10;10;10;10;10;10;10;10;10;10;10;10;10;10;10;10;10;10;10;10;10;10;10;10;10;10;10;10;10;10;10;10;10;10;10;10;10;10;10;10;10;10;10;10;10;10;10;10;10;10;10;10;10;10;10;10;10;10;10;10;10;10	77290726;77290726;77290727;77290727;77290727;77290728;77295698;77295698;77295698;77295698;77295698;77295698;77303173;77303173;77303173;77303173;77303173;77303173;77311106;77311106;77311106;77311106;77311106;77311106;77312348;77312348;77312348;77312378;77312378;77312378;77313405;77313405;77313405;77313405;77313405;77313405;77316110;77316124;77317236;77317236;77317236;77317236;77317236;77317236;773…	77294961;77294961;77294961;77294961;77294961;77294961;77295876;77295876;77295876;77295876;77295876;77295876;77303354;77303354;77303354;77303354;77303354;77303354;77311274;77311274;77311274;77311274;77311274;77311274;77312526;77312526;77312526;77312526;77312526;77312526;77313573;77313573;77313573;77313573;77313573;77313573;77317350;77317350;77317350;77317350;77317350;77317350;77317350;77317350;773…	-;-;-;-;-;-;-;-;-;-;-;-;-;-;-;-;-;-;-;-;-;-;-;-;-;-;-;-;-;-;-;-;-;-;-;-;-;-;-;-;-;-;-;-;-;-;-;-;-;-;-;-;-;-;-;-;-;-;-;-;-;-;-;-;-;-;-;-;-;-;-;-;-;-;-;-;-;-;-;-;-;-;-;-;-;-;-;-;-;-;-;-;-;-;-	11272	1.1708	1.04733	1.09485	1.03445	0.880743	1.02777	1.15631	1.22034	1.45419	1.18204	1.32388	0.998146
Fam207a	10;10;10;10;10;10	77486656;77489998;77497363;77503846;77514306;77515603	77488473;77490066;77497513;77503914;77514414;77515813	-;-;-;-;-;-	2427	14.2838	15.9028	15.7578	14.2055	14.5016	14.4181	13.8095	13.7249	14.0598	14.8227	13.6328	15.5014
Itgb2	10;10;10;10;10;10;10;10;10;10;10;10;10;10;10;10;10;10;10;10;10;10;10;10;10;10;10;10;10;10;10;10;10;10;10;10;10;10;10;10;10;10;10;10;10;10;10;10;10;10;10;10;10	77530252;77530347;77530370;77530374;77530380;77541966;77541966;77541966;77541966;77542398;77542398;77542398;77546013;77546013;77546013;77546013;77546013;77547126;77547126;77547126;77547126;77547126;77548546;77548546;77548546;77548546;77549946;77549946;77549946;77550973;77550973;77550973;77556088;77556088;77556088;77557390;77557390;77557390;77557952;77557952;77559479;77560150;77560150;77560150;775…	77530459;77530459;77530459;77530459;77530459;77542026;77542026;77542026;77542026;77542486;77542546;77542486;77546193;77546193;77546193;77546193;77546193;77547296;77547296;77547296;77547195;77547296;77548787;77548787;77548672;77548787;77550101;77550101;77550101;77551068;77551068;77551068;77556177;77556177;77556177;77557530;77557530;77557530;77558139;77558139;77559723;77560372;77560372;77560372;775…	+;+;+;+;+;+;+;+;+;+;+;+;+;+;+;+;+;+;+;+;+;+;+;+;+;+;+;+;+;+;+;+;+;+;+;+;+;+;+;+;+;+;+;+;+;+;+;+;+;+;+;+;+	3052	53.3554	54.8965	55.5222	65.7342	63.5567	64.6275	49.8745	48.9486	52.7581	56.2648	52.2028	57.5182
Pttg1ip	10;10;10;10;10;10;10;10;10;10;10;10;10;10;10;10;10;10;10;10;10;10;10;10;10;10;10;10;10;10;10;10;10;10;10;10;10;10;10;10	77581720;77581756;77581758;77581803;77581822;77582409;77583945;77586325;77586380;77587251;77587251;77587251;77587251;77587251;77587251;77589394;77589634;77589634;77589634;77589634;77589634;77592337;77592846;77592846;77592846;77592846;77592846;77592846;77592846;77593864;77593864;77593864;77593864;77593864;77593864;77597028;77597028;77597028;77597028;77597028	77581927;77581927;77581927;77581927;77581927;77582506;77584023;77586404;77586404;77587303;77587429;77587303;77587303;77587303;77587303;77589742;77589742;77589742;77589742;77589742;77589742;77593017;77593017;77592999;77592911;77593017;77593017;77593017;77593017;77593910;77593910;77593910;77593910;77593910;77593899;77597232;77597130;77597269;77597335;77598732	+;+;+;+;+;+;+;+;+;+;+;+;+;+;+;+;+;+;+;+;+;+;+;+;+;+;+;+;+;+;+;+;+;+;+;+;+;+;+;+	3426	5.97542	5.28366	5.73978	5.84111	7.15093	6.23412	5.86188	6.10137	6.15796	6.32436	6.11974	5.94648
Sumo3	10;10;10;10;10;10;10;10;10;10;10;10;10;10;10;10;10;10;10;10;10;10;10;10;10;10;10;10;10;10;10;10;10;10	77606097;77606197;77606209;77606225;77606225;77606571;77609812;77609812;77609812;77609812;77609812;77609812;77609838;77613709;77613980;77613980;77613980;77613980;77613980;77613980;77613980;77615133;77615638;77615927;77616148;77616148;77616148;77616148;77616148;77616190;77616642;77630726;77630849;77641460	77606341;77606341;77606341;77606341;77606350;77606968;77609940;77609940;77609940;77609940;77609940;77609940;77609944;77613811;77614051;77614051;77614051;77614051;77614051;77614051;77614051;77615225;77616060;77616034;77617422;77616748;77616307;77616710;77618331;77616643;77616898;77630761;77630894;77641543	+;+;+;+;+;+;+;+;+;+;+;+;+;+;+;+;+;+;+;+;+;+;+;+;+;+;+;+;+;+;+;+;+;+	3826	24.1875	23.8126	23.2882	22.635	23.2193	24.1229	21.6479	23.9953	23.9544	24.9328	23.3228	21.3084
Ube2g2	10;10;10;10;10;10;10;10;10;10;10;10;10;10;10;10;10;10;10;10;10;10;10	77622275;77622313;77622323;77622378;77630726;77630726;77630726;77630849;77630849;77630849;77634660;77641186;77641460;77641460;77641460;77643469;77643469;77643469;77643469;77644447;77644447;77644447;77644447	77622416;77622416;77622416;77622416;77630761;77630761;77630761;77630894;77630894;77630894;77634785;77641578;77641500;77641578;77641578;77643609;77643609;77643609;77643609;77644508;77644559;77645993;77644486	+;+;+;+;+;+;+;+;+;+;+;+;+;+;+;+;+;+;+;+;+;+;+	2431	16.0611	15.3716	16.3734	13.9099	14.2406	14.5166	16.7274	16.4484	17.3055	16.2207	16.3324	14.5123
Tspear	10;10;10;10;10;10;10;10;10;10;10;10;10;10;10;10;10;10;10;10;10;10;10;10;10	77686569;77829467;77864582;77864623;77864644;77866280;77866280;77866280;77867672;77867672;77867672;77869563;77869563;77870323;77870323;77873094;77873094;77874885;77874885;77881062;77881062;77883441;77883441;77886427;77886427	77686897;77829687;77864882;77864882;77864882;77866370;77866370;77866370;77868001;77867828;77867828;77869694;77869694;77870549;77870549;77873280;77873280;77875114;77875114;77881249;77881249;77883542;77883542;77887021;77886769	+;+;+;+;+;+;+;+;+;+;+;+;+;+;+;+;+;+;+;+;+;+;+;+;+	2933	0.0438982	0.107335	0.057798	0.0859581	0.0545942	0	0.0680185	0	0.0212497	0.0216322	0.0230222	0.0968085
Lrrc3	10;10	77897575;77902399	77901732;77902536	-;-	4296	0.0149853	0.0146561	0.0157841	0	0.0298184	0.0276585	0.0154794	0	0.0145078	0	0.0471537	0.0165235
Trpm2	10;10;10;10;10;10;10;10;10;10;10;10;10;10;10;10;10;10;10;10;10;10;10;10;10;10;10;10;10;10;10;10;10;10;10;10;10;10;10;10;10;10;10;10;10;10;10;10;10;10;10;10;10;10;10;10;10;10;10;10;10;10;10;10;10;10;10;10;10;10;10;10;10;10;10;10;10;10;10;10;10;10;10;10;10;10;10;10;10;10;10;10;10;10;10;10;10;10;10;10;10;10;10;10;10;10;10;10;10;10;10;10;10;10;10;10;10;10;10;10;10;10;10;10;10;10;10;10;10	77907722;77909165;77909303;77909361;77911289;77911289;77911289;77911289;77912578;77912578;77912578;77912578;77913805;77913805;77913805;77913805;77914712;77914712;77914712;77916058;77917289;77917707;77917707;77917707;77917707;77918080;77918080;77918080;77918080;77918080;77918080;77918865;77918865;77918865;77918865;77918865;77918865;77919618;77919618;77919618;77919618;77919618;77919618;77920445;779…	77910322;77910322;77910322;77910322;77911405;77911405;77911405;77911405;77912679;77912679;77912679;77912679;77914798;77913910;77913910;77913910;77914798;77914798;77914798;77917808;77917808;77917808;77917808;77917808;77917808;77918153;77918153;77918153;77918153;77918153;77918153;77919022;77919022;77919022;77919022;77919022;77919022;77919705;77919705;77919705;77919705;77919705;77919705;77920532;779…	-;-;-;-;-;-;-;-;-;-;-;-;-;-;-;-;-;-;-;-;-;-;-;-;-;-;-;-;-;-;-;-;-;-;-;-;-;-;-;-;-;-;-;-;-;-;-;-;-;-;-;-;-;-;-;-;-;-;-;-;-;-;-;-;-;-;-;-;-;-;-;-;-;-;-;-;-;-;-;-;-;-;-;-;-;-;-;-;-;-;-;-;-;-;-;-;-;-;-;-;-;-;-;-;-;-;-;-;-;-;-;-;-;-;-;-;-;-;-;-;-;-;-;-;-;-;-;-;-	12323	0.830633	0.927351	1.0565	0.99993	0.834213	0.928064	1.00103	0.968523	0.988771	0.960231	0.939737	0.921657
1810043G02Rik	10;10;10;10;10;10;10;10;10;10;10;10;10;10;10;10;10;10;10;10;10;10;10;10;10;10;10;10;10;10;10;10;10;10;10;10;10;10;10	77978524;77978654;77978671;77978673;77978681;77978693;77979753;77979753;77979753;77979753;77979753;77980493;77980501;77980501;77980501;77981584;77981584;77981584;77981584;77981762;77982550;77982870;77982870;77982870;77982870;77982870;77983516;77983516;77983516;77983516;77983516;77983516;77983945;77984419;77984419;77984419;77984419;77985039;77986718	77978781;77978781;77978781;77978781;77983041;77978781;77980051;77983041;77980547;77979771;77979771;77980547;77980522;77980547;77980547;77981813;77981813;77981813;77981813;77981813;77982686;77982894;77983041;77983041;77983041;77983041;77983591;77985436;77983591;77983591;77983591;77983591;77984005;77984479;77985434;77985255;77985434;77985096;77986905	+;+;+;+;+;+;+;+;+;+;+;+;+;+;+;+;+;+;+;+;+;+;+;+;+;+;+;+;+;+;+;+;+;+;+;+;+;+;+	6627	0.830573	0.665067	0.864619	0.675275	0.642722	0.654439	0.777683	0.814003	0.902858	0.727629	0.733625	0.808715
Pfkl	10;10;10;10;10;10;10;10;10;10;10;10;10;10;10;10;10;10;10;10;10;10;10;10;10;10;10;10;10;10;10;10	77986947;77988675;77988865;77989566;77989890;77990142;77990463;77990672;77991354;77991354;77992016;77992016;77992392;77993382;77994136;77995244;77996320;77997237;77997524;77999826;77999826;78000135;78000676;78000680;78001311;78001311;78002010;78002010;78005441;78005441;78009599;78010005	77988357;77988780;77988964;77989677;77989951;77990306;77990824;77990824;77991441;77991441;77992176;77992086;77992538;77993445;77994200;77995369;77996412;77997619;77997619;77999934;77999934;78000179;78000841;78000841;78001500;78001500;78002087;78002087;78005514;78005514;78009807;78010083	-;-;-;-;-;-;-;-;-;-;-;-;-;-;-;-;-;-;-;-;-;-;-;-;-;-;-;-;-;-;-;-	4395	14.6404	14.2401	13.2377	13.5308	13.3711	14.0585	14.5557	13.8082	12.3304	15.223	13.1361	12.7676
Aire	10;10;10;10;10;10;10;10;10;10;10;10;10;10;10;10;10;10;10;10;10;10;10;10;10;10;10;10;10;10;10;10;10;10;10;10;10;10;10;10;10;10;10;10;10;10;10;10;10;10;10;10;10;10;10;10;10;10;10;10;10;10;10;10;10;10;10;10;10;10;10;10;10;10;10;10;10;10;10;10;10;10;10;10;10;10;10;10;10;10;10;10;10;10;10;10;10;10;10;10;10;10;10;10;10;10;10;10;10;10;10;10;10;10;10;10;10;10;10;10;10;10;10;10;10;10;10;10;10;10;10;10;10;…	78030022;78030022;78030022;78030023;78030023;78030031;78030031;78030031;78030031;78030031;78030031;78030031;78030071;78030071;78031821;78031821;78031821;78031821;78031821;78031821;78031821;78031821;78031821;78031821;78031821;78031821;78031821;78031821;78031855;78034381;78034381;78034381;78034381;78034381;78034381;78034381;78034381;78034381;78034381;78034381;78034381;78034381;78034381;78034381;780…	78030324;78030324;78030324;78030324;78030324;78030324;78030324;78030324;78030324;78030324;78030324;78030324;78030324;78030324;78031889;78031889;78031889;78031889;78031889;78031889;78031889;78031889;78031889;78031889;78031889;78031889;78031889;78031889;78031889;78034489;78034489;78034489;78034489;78034489;78034489;78034489;78034489;78034489;78034489;78034489;78034489;78034489;78034489;78034489;780…	-;-;-;-;-;-;-;-;-;-;-;-;-;-;-;-;-;-;-;-;-;-;-;-;-;-;-;-;-;-;-;-;-;-;-;-;-;-;-;-;-;-;-;-;-;-;-;-;-;-;-;-;-;-;-;-;-;-;-;-;-;-;-;-;-;-;-;-;-;-;-;-;-;-;-;-;-;-;-;-;-;-;-;-;-;-;-;-;-;-;-;-;-;-;-;-;-;-;-;-;-;-;-;-;-;-;-;-;-;-;-;-;-;-;-;-;-;-;-;-;-;-;-;-;-;-;-;-;-;-;-;-;-;-;-;-;-;-;-;-;-;-;-;-;-;-;-;-;-;-;-;-;-;-;-;-;-;-;-;-;-;-;-;-;-;-;-;-;-;-;-;-;-;-;-;-;-;-;-;-;-;-;-;-;-;-;-;-	3825	0.0504915	0.0493826	0.0354555	0	0	0.0155322	0.0173855	0.0176288	0.0162942	0.0165875	0	0.0371163
Dnmt3l	10;10;10;10;10;10;10;10;10;10;10;10;10;10;10;10;10;10;10;10;10;10;10;10;10;10;10;10;10;10;10;10;10;10;10;10;10;10;10;10;10;10;10;10;10;10;10;10;10;10;10;10;10;10;10;10;10;10;10;10;10	78041947;78042287;78045875;78045875;78049842;78049959;78050016;78050016;78050598;78050598;78050598;78050916;78050916;78050916;78051831;78051831;78051831;78051992;78051992;78051992;78052712;78052712;78052712;78053929;78053929;78053929;78054835;78054972;78054972;78054972;78055335;78055335;78055335;78056412;78056585;78056845;78056845;78056845;78056845;78056845;78056845;78056845;78057268;78057268;780…	78042127;78042388;78045903;78045988;78049911;78050203;78050203;78050203;78050684;78050684;78050684;78050960;78050960;78050960;78051910;78051910;78051910;78052104;78052104;78052104;78052883;78052883;78052883;78054016;78054016;78054016;78055066;78055066;78055066;78055066;78055716;78055716;78055716;78056750;78056750;78056920;78056920;78056920;78056920;78056920;78056920;78056920;78057368;78057407;780…	+;+;+;+;+;+;+;+;+;+;+;+;+;+;+;+;+;+;+;+;+;+;+;+;+;+;+;+;+;+;+;+;+;+;+;+;+;+;+;+;+;+;+;+;+;+;+;+;+;+;+;+;+;+;+;+;+;+;+;+;+	2988	0.452446	0.695372	0.385792	0.717195	0.760968	0.775439	0.333832	0.180535	0.406742	0.403447	0.57626	0.28508
Icosl	10;10;10;10;10;10;10	78069360;78071161;78071738;78073707;78075205;78077144;78077893	78069535;78071279;78072091;78074000;78075354;78077173;78079525	+;+;+;+;+;+;+	2756	0.654045	0.582566	0.565892	0.766134	0.615864	0.765267	0.530837	0.562732	0.644512	0.44892	0.588018	0.579521
D10Jhu81e	10;10;10;10;10;10;10	78162067;78163397;78164838;78167395;78168809;78169373;78169595	78162718;78163553;78164930;78167514;78168922;78169425;78169768	-;-;-;-;-;-;-	1363	4.81762	5.58951	5.87045	7.86126	6.60236	6.27668	5.48876	4.99665	5.37288	5.60925	5.7715	5.33819
Pwp2	10;10;10;10;10;10;10;10;10;10;10;10;10;10;10;10;10;10;10;10;10	78170910;78173381;78173573;78173833;78174931;78175486;78176253;78176956;78177750;78178166;78178428;78178961;78179715;78180126;78181049;78181511;78182386;78182623;78182946;78184058;78185071	78172134;78173455;78173723;78174051;78174996;78175594;78176400;78177136;78177900;78178313;78178576;78179097;78179785;78180269;78181278;78181646;78182529;78182722;78183040;78184170;78185149	-;-;-;-;-;-;-;-;-;-;-;-;-;-;-;-;-;-;-;-;-	3871	7.91612	8.0757	8.13669	8.87386	9.53055	9.4004	7.36114	7.18545	7.52703	8.22799	7.91066	8.00436
Trappc10	10;10;10;10;10;10;10;10;10;10;10;10;10;10;10;10;10;10;10;10;10;10;10	78186725;78188756;78193359;78196288;78197738;78199044;78200618;78201432;78202880;78203881;78207434;78207892;78209384;78210378;78210764;78211476;78214568;78217150;78220189;78222664;78228779;78231454;78244436	78188094;78188950;78193536;78196458;78197864;78199144;78200847;78201590;78203021;78204392;78207546;78208032;78209475;78210454;78210878;78211622;78214815;78217261;78220384;78222860;78228914;78231535;78244642	-;-;-;-;-;-;-;-;-;-;-;-;-;-;-;-;-;-;-;-;-;-;-	5048	4.54641	4.8644	4.22461	5.20038	5.53839	5.48441	4.66997	4.0808	4.50649	4.4305	4.10656	4.00063
Agpat3	10;10;10;10;10;10;10;10;10;10;10;10;10;10;10;10;10;10;10;10;10;10;10;10;10;10;10;10;10;10;10;10;10;10;10;10;10;10;10;10;10;10;10;10;10;10;10;10;10;10;10;10;10;10;10;10;10;10;10;10;10;10;10;10;10;10;10;10;10;10;10;10;10;10;10;10;10;10;10	78269178;78271563;78271563;78271563;78271563;78273611;78273614;78274072;78274072;78274072;78274072;78274072;78274072;78274072;78278010;78278010;78278010;78278010;78278010;78278010;78278010;78282374;78282374;78282374;78282374;78282374;78282374;78283095;78283095;78283095;78283095;78283095;78283095;78284189;78284189;78284189;78284189;78284189;78284189;78284267;78284313;78284995;78284995;78284995;782…	78273775;78273775;78273775;78273775;78273775;78273775;78273775;78274270;78274270;78274270;78274270;78274270;78274270;78274270;78278436;78278085;78278085;78278085;78278085;78278085;78278085;78282476;78282476;78282476;78282476;78282476;78282476;78283248;78283248;78283248;78283248;78283248;78283248;78284350;78284350;78284350;78284350;78284350;78284350;78284350;78284350;78285164;78285164;78285164;782…	-;-;-;-;-;-;-;-;-;-;-;-;-;-;-;-;-;-;-;-;-;-;-;-;-;-;-;-;-;-;-;-;-;-;-;-;-;-;-;-;-;-;-;-;-;-;-;-;-;-;-;-;-;-;-;-;-;-;-;-;-;-;-;-;-;-;-;-;-;-;-;-;-;-;-;-;-;-;-	7577	2.99071	3.41945	3.23964	3.88055	3.64756	3.50489	2.79092	2.67869	2.74324	3.00196	3.00325	3.24617
Gm10146	10	78393309	78393756	+	448	4.59833	5.48114	5.14619	5.90895	5.28984	5.03929	3.85934	4.96694	4.86917	4.67358	5.72749	4.9119
Rrp1	10;10;10;10;10;10;10;10;10;10;10;10;10	78400362;78401850;78402425;78402610;78403505;78404925;78405415;78405566;78408413;78409134;78410966;78411404;78412820	78400984;78401966;78402444;78402707;78403584;78405286;78405479;78405695;78408474;78409219;78411023;78411486;78413043	-;-;-;-;-;-;-;-;-;-;-;-;-	2008	276.166	268.94	268.145	307.501	306.055	318.799	251.823	237.818	249.193	269.572	268.196	265.946
Cstb	10;10;10	78425670;78426927;78427311	78425857;78427028;78427619	+;+;+	599	50.7813	57.9174	51.6772	62.5027	56.6184	57.4765	54.5095	46.3792	56.8108	55.6091	50.784	56.4679
Pdxk	10;10;10;10;10;10;10;10;10;10;10;10;10;10;10;10;10;10;10;10;10	78436744;78440697;78441137;78443781;78443781;78444983;78444983;78446950;78446950;78447895;78447895;78449230;78449230;78450283;78450283;78451479;78451479;78453474;78453474;78464761;78464761	78440913;78440913;78441203;78443917;78443917;78445094;78445094;78446995;78446995;78447980;78447980;78449276;78449276;78450366;78450366;78451583;78451583;78453528;78453528;78464853;78464975	-;-;-;-;-;-;-;-;-;-;-;-;-;-;-;-;-;-;-;-;-	5124	3.41106	3.79694	4.27443	3.27199	3.04375	3.64069	4.08159	5.19148	5.35191	4.11714	4.38827	3.98285
Ilvbl	10;10;10;10;10;10;10;10;10;10;10;10;10;10;10;10	78574500;78575087;78576582;78576900;78577111;78577342;78579021;78579463;78579666;78581056;78583015;78583220;78583464;78583630;78583878;78584070	78574665;78575231;78576783;78577027;78577249;78577453;78579120;78579560;78579802;78581190;78583129;78583389;78583534;78583701;78583983;78584498	+;+;+;+;+;+;+;+;+;+;+;+;+;+;+;+	2325	2.09051	2.32895	2.18738	3.2531	3.31958	3.36021	2.15944	2.05915	1.80945	2.82443	2.23628	2.47302
Syde1	10;10;10;10;10;10;10;10	78584503;78586090;78586959;78587331;78588707;78589101;78589902;78591802	78585911;78586315;78587119;78587457;78588921;78589745;78590243;78591964	-;-;-;-;-;-;-;-	3288	0	0.00957464	0.0412461	0	0	0.0180689	0.0202249	0	0.0758217	0.0385933	0.0513413	0.0107945
Olfr1357	10;10;10;10;10;10;10;10;10	78611003;78611003;78611003;78611669;78613416;78613416;78617900;78617900;78618025	78612653;78612653;78612653;78612680;78613875;78613875;78618074;78618074;78618074	-;-;-;-;-;-;-;-;-	2313	0.0556651	0	0	0	0.0276913	0.0256855	0.0287503	0	0	0	0	0
Ccdc105	10;10;10;10;10;10;10	78746924;78748251;78748443;78748646;78749127;78750541;78752405	78747297;78748364;78748538;78748812;78749325;78750645;78753067	-;-;-;-;-;-;-	1718	0.0749437	0.183244	0	0.146749	0.0372817	0	0.0774149	0.0392491	0	0.147724	0	0.0413183
Olfr1354	10;10;10;10;10;10;10;10;10	78913171;78913293;78913306;78913306;78916829;78916829;78916829;78916829;78916842	78913380;78913513;78913380;78913513;78920399;78917283;78920399;78917774;78917936	+;+;+;+;+;+;+;+;+	3914	0	0	0	0	0.0163643	0	0	0	0	0	0	0
Olfr1353	10;10;10;10;10;10	78963309;78963309;78966256;78969598;78969638;78969638	78963531;78963531;78966323;78970612;78971338;78971338	+;+;+;+;+;+	2032	0	0.0309856	0.0333704	0	0	0	0.0981782	0.0331841	0	0	0	0
Olfr1352	10;10;10;10	78981050;78981115;78983779;78983849	78981280;78981280;78987903;78984258	+;+;+;+	4356	0	0	0	0	0.0147038	0	0	0	0	0	0	0
Olfr57	10;10;10	79028741;79034723;79034785	79028897;79035802;79036274	+;+;+	1709	0.0376692	0.0736838	0.0793547	0.0368805	0	0	0	0.0394558	0	0.0742508	0.0395109	0
2610008E11Rik	10;10;10;10;10;10	79064374;79068634;79088287;79092412;79094431;79097458	79068051;79068728;79088379;79092504;79094557;79097600	-;-;-;-;-;-	4229	1.48421	1.40695	1.43506	1.55001	1.77201	1.70688	1.69826	1.59447	1.50324	1.46278	1.54879	1.40996
Vmn2r83	10;10;10;10;10;10	79468943;79477775;79478427;79480086;79481467;79491226	79469172;79478066;79479233;79480313;79481590;79492154	+;+;+;+;+;+	2610	0.0246654	0.0482474	0.103921	0.024149	0	0.068288	0.0254787	0.0516705	0.0238795	0	0	0.0543945
Plpp2	10;10;10;10;10;10;10;10;10;10;10;10;10;10;10;10;10;10;10;10;10;10	79526430;79526430;79526435;79527450;79527450;79527450;79527487;79527815;79527815;79527815;79527815;79530498;79530498;79530498;79530498;79530877;79530877;79530877;79533624;79533624;79533624;79533665	79527248;79527248;79527248;79527626;79527626;79527626;79527626;79527872;79527872;79527872;79527872;79530772;79530772;79530772;79530772;79531028;79530981;79531028;79533772;79533760;79533787;79533742	-;-;-;-;-;-;-;-;-;-;-;-;-;-;-;-;-;-;-;-;-;-	1645	0.74356	0.440166	0.577095	0.727992	0.739786	0.758433	0.828716	0.635359	0.814588	0.655687	0.615721	0.970917
Mier2	10;10;10;10;10;10;10;10;10;10;10;10;10;10;10;10;10;10;10;10;10;10;10;10;10;10;10;10;10;10;10;10;10;10;10;10;10;10;10;10;10;10;10;10;10;10;10;10;10;10;10;10;10;10;10;10;10;10;10;10;10;10;10;10	79540245;79540245;79540246;79540863;79540921;79541514;79541514;79541514;79541514;79541668;79542405;79542405;79542467;79542597;79542597;79542597;79542597;79544081;79544520;79544520;79544520;79544689;79544689;79544689;79545045;79545045;79547655;79547655;79548354;79548354;79548786;79548786;79548802;79548874;79548881;79548906;79549184;79549184;79549184;79549184;79549184;79549184;79549537;79549537;795…	79541199;79541199;79540861;79541199;79541199;79542165;79541960;79541934;79541934;79542481;79542481;79542481;79542481;79542721;79542721;79542721;79542721;79544352;79544614;79544614;79544614;79544770;79544770;79544770;79545196;79545196;79547724;79547724;79548442;79548442;79548909;79548903;79548903;79548903;79548909;79548909;79549309;79549309;79549309;79549309;79549309;79549309;79549679;79549679;795…	-;-;-;-;-;-;-;-;-;-;-;-;-;-;-;-;-;-;-;-;-;-;-;-;-;-;-;-;-;-;-;-;-;-;-;-;-;-;-;-;-;-;-;-;-;-;-;-;-;-;-;-;-;-;-;-;-;-;-;-;-;-;-;-	4497	4.51653	4.20732	4.25218	4.3589	4.58618	4.79565	4.65806	4.61829	4.92699	5.26259	4.91002	3.69367
Theg	10;10;10;10;10;10;10;10;10;10;10;10;10;10;10;10;10	79576379;79576477;79576477;79579939;79579939;79579939;79583738;79583738;79584691;79584691;79585393;79585393;79585904;79586231;79586231;79586780;79586780	79576766;79576766;79576766;79580120;79580098;79580098;79583855;79583855;79584760;79584760;79585454;79585454;79585975;79586350;79586350;79587331;79587136	-;-;-;-;-;-;-;-;-;-;-;-;-;-;-;-;-	1564	0.0823231	0.0805151	0.0433559	0	0.0819052	0.0379863	0.0425188	0.0431138	0.0797	0	0.043174	0.0907735
C2cd4c	10;10;10;10	79606857;79606857;79613757;79613890	79613338;79613338;79614018;79614025	-;-;-;-	6751	0	0	0.0100442	0.00466811	0.00948747	0.00880026	0	0	0	0	0	0
Shc2	10;10;10;10;10;10;10;10;10;10;10;10;10;10;10;10;10;10;10;10;10;10;10;10;10;10;10;10;10;10;10	79617940;79618051;79618652;79620091;79621054;79621054;79621054;79621054;79622255;79622255;79622255;79623827;79623827;79626093;79626093;79626255;79626255;79626800;79626800;79627020;79627020;79627195;79627195;79629823;79629823;79630068;79630068;79631265;79631265;79637449;79637449	79620099;79620099;79620099;79620099;79622724;79621187;79621187;79621187;79623080;79622565;79622565;79623991;79623991;79626156;79626156;79626420;79626420;79626926;79626926;79627071;79627071;79627248;79627248;79629942;79629942;79630128;79630128;79631335;79631335;79637918;79637918	-;-;-;-;-;-;-;-;-;-;-;-;-;-;-;-;-;-;-;-;-;-;-;-;-;-;-;-;-;-;-	5537	0	0	0	0	0	0	0	0	0	0	0	0.0128201
Madcam1	10;10;10;10;10	79664574;79664912;79665431;79666339;79668237	79664667;79665178;79665757;79666770;79668536	+;+;+;+;+	1420	0	0	0.0477526	0	0	0	0	0	0	0	0	0
Tpgs1	10;10	79669410;79675400	79669783;79676126	+;+	1101	2.25114	2.77357	2.094	2.89097	3.4032	2.83293	2.08377	1.95982	1.47181	2.01695	2.72917	2.90129
Cdc34	10;10;10;10;10;10;10;10;10;10;10	79682195;79682304;79682400;79684818;79684818;79685005;79685005;79685233;79685233;79687849;79687849	79682590;79682324;79682590;79684904;79684904;79685102;79685102;79685367;79685367;79688394;79688394	+;+;+;+;+;+;+;+;+;+;+	1262	17.3184	17.2125	18.6984	18.9036	19.7682	19.6544	16.5722	16.4033	16.2975	16.4149	17.5766	18.5056
Gzmm	10;10;10;10;10;10;10;10;10	79689020;79692821;79693758;79694124;79694124;79694351;79694351;79694987;79694987	79689465;79692980;79693942;79694262;79694262;79694617;79694617;79695261;79695260	+;+;+;+;+;+;+;+;+	1472	0.699746	0.598831	0.483689	0.321139	0.152293	0.565046	0.903524	0.984881	0.867983	0.624991	0.871574	0.578681
Bsg	10;10;10;10;10;10;10;10;10;10;10;10;10;10;10;10;10;10;10;10;10;10;10;10;10;10;10;10;10;10;10;10;10;10;10;10;10;10	79704491;79704500;79704508;79704570;79708697;79709598;79709671;79709671;79709671;79709671;79710058;79710058;79710058;79710058;79710058;79710105;79710260;79710260;79710260;79710260;79710260;79710625;79710625;79710638;79710638;79710638;79710638;79710840;79711256;79711256;79711256;79711256;79711256;79711494;79711494;79711494;79711494;79711494	79704584;79704584;79704584;79704584;79709044;79709827;79709827;79709827;79709827;79709827;79710140;79710140;79710140;79710140;79710140;79710402;79710402;79710402;79710402;79710402;79710402;79710728;79710920;79710920;79710724;79710920;79710920;79710920;79711280;79711280;79711280;79711280;79711280;79711710;79711969;79711823;79711895;79711969	+;+;+;+;+;+;+;+;+;+;+;+;+;+;+;+;+;+;+;+;+;+;+;+;+;+;+;+;+;+;+;+;+;+;+;+;+;+	1814	179.041	191.96	180.568	183.631	186.447	188.466	183.661	198.963	200.823	194.609	189.097	194.817
Hcn2	10;10;10;10;10;10;10;10;10;10;10;10;10;10;10;10;10	79716634;79716634;79724388;79724388;79726147;79726147;79728893;79728893;79730847;79730847;79733671;79733671;79734063;79734063;79734858;79734858;79735979	79717219;79717219;79724811;79724811;79726308;79726308;79729111;79729111;79730993;79730993;79733911;79733911;79734227;79734227;79735872;79736108;79736108	+;+;+;+;+;+;+;+;+;+;+;+;+;+;+;+;+	3195	0.0402984	0.0394133	0.169787	0.0789093	0.0200469	0.167354	0.0416272	0.116077	0.0780287	0.0992916	0.0951043	0.111087
Polrmt	10;10;10;10;10;10;10;10;10;10;10;10;10;10;10;10;10;10;10;10;10;10;10;10;10;10;10;10;10;10;10;10;10;10;10;10;10;10;10;10;10;10;10;10;10;10;10;10;10;10;10;10;10;10;10;10;10;10;10;10;10;10;10;10;10;10;10;10;10;10;10;10;10;10;10;10;10;10;10;10;10;10;10;10;10;10;10;10;10;10;10;10;10;10;10;10;10;10;10;10;10;10;10;10;10;10;10;10;10;10;10;10;10;10;10;10;10;10;10;10;10;10;10;10;10;10;10;10;10;10;10;10;10;…	79736123;79736127;79736128;79736129;79736130;79736130;79736172;79736173;79736174;79736207;79736367;79736367;79736367;79736367;79736367;79736367;79736367;79736367;79736367;79736523;79736523;79736523;79736523;79736523;79736523;79736523;79736523;79736523;79736577;79736734;79736734;79736734;79736734;79736734;79736734;79736734;79736734;79736734;79736734;79736734;79737264;79737264;79737264;79737264;797…	79736283;79736283;79736283;79736283;79736283;79736283;79736283;79736443;79736283;79736283;79736443;79736443;79736614;79736443;79736443;79736443;79736443;79736443;79736443;79736614;79736614;79736614;79736614;79736614;79736614;79736614;79736614;79736614;79736614;79736806;79736806;79736806;79736783;79736768;79736806;79736806;79736806;79736806;79736806;79736806;79737509;79737886;79737362;79737713;797…	-;-;-;-;-;-;-;-;-;-;-;-;-;-;-;-;-;-;-;-;-;-;-;-;-;-;-;-;-;-;-;-;-;-;-;-;-;-;-;-;-;-;-;-;-;-;-;-;-;-;-;-;-;-;-;-;-;-;-;-;-;-;-;-;-;-;-;-;-;-;-;-;-;-;-;-;-;-;-;-;-;-;-;-;-;-;-;-;-;-;-;-;-;-;-;-;-;-;-;-;-;-;-;-;-;-;-;-;-;-;-;-;-;-;-;-;-;-;-;-;-;-;-;-;-;-;-;-;-;-;-;-;-;-;-;-;-;-;-;-	4685	2.34971	2.21075	2.38814	3.02027	3.21275	2.87225	2.46268	2.02218	2.3081	2.68822	2.39253	2.72727
Fgf22	10;10;10	79755119;79756580;79756764	79755305;79756683;79756961	+;+;+	489	0	0.0643791	0	0	0.261963	0	0.135991	0	0	0	0	0
Rnf126	10;10;10;10;10;10;10;10;10	79758515;79760791;79760989;79761430;79761565;79762085;79762482;79762647;79766753	79759236;79760906;79761082;79761499;79761633;79762329;79762545;79762705;79766952	-;-;-;-;-;-;-;-;-	1639	9.97662	8.9892	10.5085	11.8251	13.9706	10.7475	10.3867	8.88644	10.3052	10.51	10.4232	10.7625
Fstl3	10;10;10;10;10;10;10;10;10;10	79777272;79777292;79778563;79778563;79779965;79780581;79781124;79781124;79781432;79781432	79777397;79777397;79779093;79778748;79780180;79780725;79781351;79781351;79782607;79782630	+;+;+;+;+;+;+;+;+;+	2445	0.144815	0.0257517	0.0554672	0.0515573	0.0261963	0.0242988	0.122392	0.110315	0.127455	0.0389247	0.19332	0.174196
Prss57	10;10;10;10;10;10;10;10;10;10;10;10;10;10;10	79781474;79781476;79782918;79783096;79784346;79784346;79784346;79784454;79785755;79785755;79787358;79787358;79788843;79788843;79790869	79783460;79783460;79783399;79783460;79784609;79784565;79784609;79784583;79785899;79785899;79787511;79787511;79789042;79788985;79790961	-;-;-;-;-;-;-;-;-;-;-;-;-;-;-	2843	0.0339659	0	0	0.0221698	0.022529	0	0.0701717	0.0830127	0.0438448	0.022317	0.071253	0.0499366
Palm	10;10;10;10;10;10;10;10;10;10;10;10;10;10;10;10;10	79793572;79793572;79806640;79806640;79807034;79807034;79807578;79807578;79809470;79809470;79812343;79812343;79815185;79815185;79816792;79819041;79819041	79793740;79793740;79806691;79806691;79807114;79807114;79807708;79807708;79809620;79809620;79812364;79812364;79815241;79815241;79816923;79820896;79820896	+;+;+;+;+;+;+;+;+;+;+;+;+;+;+;+;+	2651	9.83499	10.1415	15.0274	15.3352	15.8373	8.87461	19.3277	17.0928	17.9147	10.4589	17.5496	17.4048
Misp	10;10;10;10;10;10;10;10;10;10	79821021;79822627;79825696;79825696;79827878;79827878;79829393;79829393;79830011;79830011	79821093;79822686;79827434;79827434;79828011;79828011;79829431;79829431;79830452;79830452	+;+;+;+;+;+;+;+;+;+	2487	0.0647132	0	0.0272652	0.0506866	0.0257539	0.0238884	0.0935858	0.081339	0.0751815	0.0510232	0	0
Ptbp1	10;10;10;10;10;10;10;10;10;10;10;10;10;10;10;10;10;10;10;10;10;10;10;10;10;10;10;10;10;10;10;10;10;10;10;10;10;10;10;10;10;10;10;10;10;10;10;10;10;10;10;10;10;10;10;10;10;10;10;10;10;10;10;10;10;10;10;10;10;10;10;10;10;10;10;10;10;10;10;10;10;10;10;10;10;10;10;10;10;10;10;10;10;10;10;10;10;10;10;10;10;10;10;10;10;10;10;10;10;10;10;10;10;10;10;10;10;10	79854427;79854605;79854629;79854633;79854641;79854652;79854665;79854667;79854667;79854668;79855038;79856339;79856504;79856504;79856504;79856504;79856504;79856504;79856504;79856504;79856504;79857579;79858752;79858752;79858752;79858752;79858752;79858752;79858752;79858752;79858752;79858752;79858752;79858772;79858952;79858952;79858952;79858952;79858952;79858952;79858952;79858952;79858952;79858952;798…	79854721;79854721;79854721;79854721;79854721;79854721;79854721;79854721;79854721;79854721;79855163;79856534;79856534;79856534;79856534;79856534;79856534;79856534;79856534;79856534;79856534;79857695;79858824;79858824;79858824;79859271;79858824;79858824;79858824;79858824;79858824;79858824;79858824;79858824;79859044;79859271;79859271;79859096;79858981;79859014;79858981;79859271;79859271;79859271;798…	+;+;+;+;+;+;+;+;+;+;+;+;+;+;+;+;+;+;+;+;+;+;+;+;+;+;+;+;+;+;+;+;+;+;+;+;+;+;+;+;+;+;+;+;+;+;+;+;+;+;+;+;+;+;+;+;+;+;+;+;+;+;+;+;+;+;+;+;+;+;+;+;+;+;+;+;+;+;+;+;+;+;+;+;+;+;+;+;+;+;+;+;+;+;+;+;+;+;+;+;+;+;+;+;+;+;+;+;+;+;+;+;+;+;+;+;+;+	4740	8.8484	7.99654	8.57622	8.59665	9.7291	8.4165	8.78241	9.65928	8.77684	8.19863	8.4049	8.13181
Plppr3	10;10;10;10;10;10;10;10;10;10;10;10;10;10;10;10;10;10;10;10;10;10;10;10;10;10;10;10;10;10;10;10;10;10;10;10;10;10;10;10;10;10;10;10;10;10;10;10;10;10;10;10;10;10;10;10	79860475;79862435;79864781;79864781;79864781;79865788;79866412;79866412;79866412;79866412;79866412;79866432;79866438;79866668;79866668;79866668;79866668;79866668;79866668;79866835;79866835;79866835;79866835;79866835;79866835;79866835;79866854;79866908;79867172;79867172;79867172;79867172;79867172;79867388;79867388;79867388;79867388;79867388;79867388;79867388;79867388;79867459;79874020;79874020;798…	79861796;79862480;79866181;79866181;79866181;79866181;79866725;79866585;79866585;79866585;79866585;79866585;79866585;79866725;79866725;79866725;79866725;79866725;79866725;79867281;79867307;79867307;79866878;79867030;79867030;79867030;79867307;79866988;79867307;79867307;79867307;79867307;79867307;79867573;79867573;79867573;79867573;79867573;79867573;79867573;79867573;79867573;79874570;79874107;798…	-;-;-;-;-;-;-;-;-;-;-;-;-;-;-;-;-;-;-;-;-;-;-;-;-;-;-;-;-;-;-;-;-;-;-;-;-;-;-;-;-;-;-;-;-;-;-;-;-;-;-;-;-;-;-;-	4357	2.01685	1.64741	2.13993	1.54064	2.07276	1.81354	2.18256	1.98096	1.76663	1.66009	1.91398	1.78399
Prtn3	10;10;10;10;10;10;10;10;10;10;10;10;10;10;10;10;10;10;10	79874476;79879614;79880428;79880980;79881004;79881036;79881036;79881042;79881783;79881935;79881935;79881935;79881935;79881935;79882789;79882818;79882818;79882818;79882818	79874721;79879742;79880593;79881177;79881177;79881177;79881177;79881177;79882165;79882389;79882165;79882165;79882165;79882165;79882844;79883174;79882880;79883041;79883174	+;+;+;+;+;+;+;+;+;+;+;+;+;+;+;+;+;+;+	1732	0.0185845	0.0363527	0	0	0	0.0343017	0.0383946	0.0973297	0.0899617	0	0.0389862	0.0409843
Med16	10;10;10;10;10;10;10;10;10;10;10;10;10;10;10;10;10;10;10;10;10;10;10;10;10;10;10;10;10;10;10;10;10;10;10;10;10;10;10;10;10;10;10;10;10;10;10;10;10;10;10;10;10	79894708;79894935;79895627;79895627;79896348;79896348;79896759;79896759;79897565;79897565;79898236;79898236;79898236;79898897;79898897;79898897;79899201;79899201;79899201;79900097;79900097;79901838;79902423;79902423;79902997;79902997;79902997;79903179;79903355;79903382;79906765;79906765;79906765;79906765;79906765;79906765;79907039;79907039;79907039;79907039;79907039;79907039;79907491;79907491;799…	79895410;79895410;79895710;79895710;79896564;79896564;79896951;79896951;79897698;79897698;79898446;79898446;79898446;79899103;79899103;79899103;79899685;79899409;79899409;79900252;79900252;79902528;79902528;79902528;79903428;79903428;79903428;79903428;79903428;79903428;79906934;79906934;79906934;79906934;79906934;79906934;79907146;79907146;79907146;79907146;79907146;79907146;79907656;79907656;799…	-;-;-;-;-;-;-;-;-;-;-;-;-;-;-;-;-;-;-;-;-;-;-;-;-;-;-;-;-;-;-;-;-;-;-;-;-;-;-;-;-;-;-;-;-;-;-;-;-;-;-;-;-	4663	1.69812	1.66082	1.62142	2.31137	2.01229	1.82194	1.41185	1.27977	1.26308	1.245	1.61461	1.5223
R3hdm4	10;10;10;10;10;10;10;10;10;10;10;10;10;10;10;10;10	79910053;79910238;79910702;79911942;79911942;79912075;79912075;79912396;79912396;79912649;79912649;79913225;79913225;79913557;79913557;79916823;79916823	79911139;79910532;79911139;79911997;79911997;79912160;79912160;79912481;79912481;79912769;79912769;79913346;79913346;79913711;79913711;79917006;79916930	-;-;-;-;-;-;-;-;-;-;-;-;-;-;-;-;-	1897	19.3096	16.4958	17.0505	19.3705	20.3933	19.2137	17.8605	16.0488	17.528	18.3787	18.7231	16.0717
Gm26602	10	79910856	79911140	+	285	5.64708	4.19752	7.49464	6.30288	9.77604	5.41991	7.69993	4.96853	5.79517	6.67867	5.92316	4.35872
Kiss1r	10;10;10;10;10	79916971;79919427;79920695;79921015;79921552	79918917;79919551;79920830;79921247;79922273	+;+;+;+;+	3163	0.223883	0.119436	0.192943	0.0797076	0.121498	0.140872	0.126145	0.170547	0.0985227	0.140415	0.192133	0.20198
Arid3a	10;10;10;10;10;10;10;10;10;10;10;10;10;10;10;10;10;10;10;10;10;10;10;10;10;10;10;10;10;10;10;10;10;10;10;10	79927043;79927139;79927341;79930424;79930635;79930635;79930635;79930635;79931766;79931766;79931766;79946279;79946485;79946485;79946485;79946485;79948860;79948860;79948860;79948860;79949365;79949365;79949365;79949365;79950628;79950628;79950628;79950634;79951248;79951248;79951248;79951248;79951740;79951740;79951740;79951740	79927256;79927256;79927400;79930530;79931218;79931288;79931288;79931288;79932078;79932078;79932078;79946312;79946557;79946557;79946557;79946557;79949043;79949043;79949043;79949043;79949612;79949612;79949612;79949612;79950924;79950924;79950924;79950924;79951346;79951346;79951346;79951346;79952643;79954703;79954711;79955018	+;+;+;+;+;+;+;+;+;+;+;+;+;+;+;+;+;+;+;+;+;+;+;+;+;+;+;+;+;+;+;+;+;+;+;+	5562	5.23162	5.29218	4.88266	5.79067	5.83842	5.64518	5.00957	4.44926	4.90804	5.11046	4.68614	5.18794
Wdr18	10;10;10;10;10;10;10;10;10;10	79960152;79961002;79964926;79965210;79965980;79966206;79966345;79966560;79967320;79967471	79960372;79961112;79965059;79965351;79966123;79966270;79966469;79966726;79967388;79969246	+;+;+;+;+;+;+;+;+;+	2954	2.97475	3.16519	3.07595	3.9153	3.78358	3.51958	2.87023	2.30549	2.65843	3.56542	3.06304	2.88361
Grin3b	10;10;10;10;10;10;10;10;10;10;10;10;10;10;10;10;10;10;10;10;10;10	79970715;79972844;79973681;79973737;79974409;79975634;79975634;79975634;79975861;79975861;79975861;79976054;79976054;79976054;79976394;79976394;79976394;79976635;79976635;79976635;79976792;79976792	79971325;79973436;79974713;79974713;79974713;79975779;79975779;79975779;79975976;79975976;79975976;79976117;79976205;79976205;79976558;79976558;79976558;79976702;79976715;79976702;79977124;79977190	+;+;+;+;+;+;+;+;+;+;+;+;+;+;+;+;+;+;+;+;+;+	3296	0.302742	0.219682	0.298309	0.296404	0.272057	0.369513	0.433779	0.480766	0.416007	0.192498	0.21511	0.430733
Tmem259	10;10;10;10;10;10;10;10;10;10;10;10;10;10;10;10;10;10;10;10;10;10;10;10;10;10;10;10;10;10;10;10;10	79974948;79975890;79977118;79977358;79977963;79977963;79977963;79977963;79977963;79978188;79978188;79978188;79978392;79978392;79978392;79978548;79978548;79978693;79978693;79978693;79978693;79978693;79978868;79978868;79978868;79979098;79979098;79979291;79979291;79979496;79979496;79983910;79983910	79977853;79977853;79977853;79977853;79978062;79978605;79978320;79978062;79978062;79978605;79978320;79978320;79978475;79978605;79978475;79978605;79978605;79978793;79978776;79978773;79978793;79978793;79978940;79978990;79978990;79979208;79979208;79979390;79979390;79979753;79979753;79984040;79984330	-;-;-;-;-;-;-;-;-;-;-;-;-;-;-;-;-;-;-;-;-;-;-;-;-;-;-;-;-;-;-;-;-	4663	3.59642	3.17987	3.96992	3.41975	3.85288	4.09618	3.94319	3.68746	3.54866	3.64655	3.83018	3.59263
Cnn2	10;10;10;10;10;10;10;10;10;10;10;10;10	79988584;79988623;79991360;79991360;79992273;79992273;79992443;79992443;79993214;79993428;79993428;79994351;79994351	79988740;79988740;79991481;79991481;79992339;79992339;79992580;79992580;79993330;79993574;79993574;79994684;79996062	+;+;+;+;+;+;+;+;+;+;+;+;+	2460	0.157016	0.0127973	0.0275645	0.102486	0.0650914	0.217356	0.0540645	0.0548211	0.0506711	0.0515832	0.137244	0.0288556
Abca7	10;10;10;10;10;10;10;10;10;10;10;10;10;10;10;10;10;10;10;10;10;10;10;10;10;10;10;10;10;10;10;10;10;10;10;10;10;10;10;10;10;10;10;10;10;10;10;10;10;10;10;10;10;10;10;10;10;10;10;10;10;10;10;10;10;10;10;10;10;10;10;10;10;10;10;10;10;10;10;10;10;10;10;10;10;10;10;10;10;10;10;10;10;10;10;10;10;10;10;10;10;10;10;10;10;10;10;10;10;10;10;10;10;10;10;10;10;10;10;10;10;10;10;10;10;10;10;10;10;10;10;10;10;…	79996494;79997576;79997608;79997615;79997769;79997769;79997769;79998014;79998014;79998014;79998244;79998244;79998244;79998451;79998451;79998451;79998757;79998757;79998757;79999381;79999381;79999381;79999681;79999681;79999681;80000712;80000712;80000712;80000923;80000923;80000923;80001490;80001490;80001490;80002035;80002035;80002035;80002507;80002507;80002507;80002831;80002831;80002831;80003132;800…	79996588;79997680;79997680;79997680;79997862;79997862;79997862;79998155;79998155;79998155;79998356;79998356;79998356;79998524;79998524;79998524;79998837;79998837;79998837;79999591;79999591;79999591;79999820;79999820;79999820;80000828;80000828;80000828;80001090;80001090;80001090;80001719;80001719;80001719;80002211;80002211;80002211;80002729;80002729;80002729;80003052;80003052;80003052;80003333;800…	+;+;+;+;+;+;+;+;+;+;+;+;+;+;+;+;+;+;+;+;+;+;+;+;+;+;+;+;+;+;+;+;+;+;+;+;+;+;+;+;+;+;+;+;+;+;+;+;+;+;+;+;+;+;+;+;+;+;+;+;+;+;+;+;+;+;+;+;+;+;+;+;+;+;+;+;+;+;+;+;+;+;+;+;+;+;+;+;+;+;+;+;+;+;+;+;+;+;+;+;+;+;+;+;+;+;+;+;+;+;+;+;+;+;+;+;+;+;+;+;+;+;+;+;+;+;+;+;+;+;+;+;+;+;+;+;+;+;+	6752	4.35725	4.23358	4.34851	3.89263	4.29719	4.09591	4.16114	4.9434	4.3661	4.67022	4.79029	3.7532
Hmha1	10;10;10;10;10;10;10;10;10;10;10;10;10;10;10;10;10;10;10;10;10;10;10;10;10;10;10;10;10;10;10;10;10;10;10;10;10;10;10;10;10;10;10;10;10;10;10;10;10;10;10;10;10;10;10;10;10;10;10;10;10;10;10;10;10;10;10;10;10;10;10;10;10;10;10;10;10;10;10;10;10;10;10;10;10;10;10;10;10;10;10;10;10;10;10;10;10;10;10;10;10;10;10;10;10	80016653;80016739;80016916;80017780;80017780;80017780;80019653;80020690;80020690;80020690;80020690;80020951;80020951;80020951;80020951;80021122;80021122;80021122;80021122;80021389;80021389;80021389;80021389;80021546;80021546;80021546;80021546;80021743;80021795;80021795;80021795;80022077;80022077;80022077;80022077;80022077;80022275;80022275;80022275;80022275;80024663;80024663;80024663;80024663;800…	80016918;80016918;80017103;80018104;80018104;80018104;80019798;80020833;80020833;80020833;80020833;80021035;80021035;80021035;80021035;80021194;80021194;80021194;80021194;80021455;80021455;80021455;80021455;80021859;80021683;80021683;80021683;80021859;80021859;80021859;80021859;80022355;80022187;80022187;80022187;80022187;80022355;80022355;80022355;80022355;80024851;80024851;80024851;80024851;800…	+;+;+;+;+;+;+;+;+;+;+;+;+;+;+;+;+;+;+;+;+;+;+;+;+;+;+;+;+;+;+;+;+;+;+;+;+;+;+;+;+;+;+;+;+;+;+;+;+;+;+;+;+;+;+;+;+;+;+;+;+;+;+;+;+;+;+;+;+;+;+;+;+;+;+;+;+;+;+;+;+;+;+;+;+;+;+;+;+;+;+;+;+;+;+;+;+;+;+;+;+;+;+;+;+	4478	28.8459	26.5391	26.598	25.7225	27.7197	26.687	26.6859	27.6014	26.9316	28.1319	28.1602	25.1808
Polr2e	10;10;10;10;10;10;10;10;10;10;10;10;10;10;10;10;10;10;10;10;10;10;10;10;10;10	80035949;80035949;80035949;80035951;80036175;80036510;80036527;80036527;80036527;80036527;80036764;80036764;80036764;80036764;80036915;80036915;80037188;80037188;80037188;80038439;80038439;80038439;80039583;80039583;80039583;80039583	80036301;80036301;80036301;80036301;80036301;80036598;80036598;80036598;80036973;80036598;80036973;80038613;80036842;80036842;80037185;80036973;80037384;80037384;80037384;80038613;80038613;80038613;80039650;80039701;80039710;80039795	-;-;-;-;-;-;-;-;-;-;-;-;-;-;-;-;-;-;-;-;-;-;-;-;-;-	2670	15.6843	14.9743	14.057	15.4149	15.0889	15.1308	14.2463	15.6453	14.0991	14.2816	15.0222	13.0804
Gpx4	10;10;10;10;10;10;10;10;10;10;10;10;10;10;10;10;10;10;10;10;10;10;10;10;10;10;10;10;10;10;10;10;10;10;10	80047166;80048746;80053488;80054035;80054037;80054465;80054514;80054514;80054514;80054514;80054700;80054700;80054700;80054700;80054968;80054968;80054968;80054968;80054968;80055894;80055923;80055923;80055923;80055923;80055998;80056040;80056040;80056040;80056040;80056040;80056186;80056186;80056186;80056186;80056186	80047375;80048828;80053715;80054170;80054300;80054608;80054608;80054608;80054608;80054608;80054844;80054844;80054844;80054844;80055107;80055119;80055119;80055119;80055119;80055947;80055947;80055947;80055947;80055947;80056099;80056365;80056099;80056099;80056099;80056099;80056363;80056439;80056394;80056439;80056439	+;+;+;+;+;+;+;+;+;+;+;+;+;+;+;+;+;+;+;+;+;+;+;+;+;+;+;+;+;+;+;+;+;+;+	1724	28.1741	30.2214	28.8501	33.7994	33.6782	32.3588	27.3866	26.4792	27.7102	28.0066	26.6924	30.1397
Sbno2	10;10;10;10;10;10;10;10;10;10;10;10;10;10;10;10;10;10;10;10;10;10;10;10;10;10;10;10;10;10;10;10	80057416;80057956;80058253;80058416;80058637;80058805;80059936;80060165;80060394;80060590;80060789;80060984;80061316;80062162;80062568;80063649;80064145;80064320;80066550;80066831;80067277;80068328;80068685;80068859;80069282;80069611;80069968;80072357;80082615;80084241;80086257;80102617	80057864;80058146;80058329;80058547;80058732;80058899;80060079;80060239;80060502;80060661;80060901;80061119;80061447;80062331;80062759;80063728;80064242;80064496;80066703;80066936;80067394;80068471;80068775;80068992;80069436;80069707;80070051;80072518;80082726;80084314;80086432;80102698	-;-;-;-;-;-;-;-;-;-;-;-;-;-;-;-;-;-;-;-;-;-;-;-;-;-;-;-;-;-;-;-	4227	8.75718	9.63732	10.2748	10.8179	10.6068	10.0353	9.28978	9.02895	9.42917	9.77152	9.53676	10.311
Stk11	10;10;10;10;10;10;10;10;10;10;10;10;10;10;10;10;10;10;10;10;10;10;10;10;10;10;10;10;10;10;10;10;10;10;10;10;10;10;10;10;10;10;10;10;10;10;10;10;10;10;10;10;10;10;10;10;10;10;10;10;10;10;10;10;10;10;10	80115803;80115803;80116347;80116354;80116618;80117665;80124802;80124802;80124802;80124802;80124819;80125375;80125375;80125479;80125479;80125479;80125479;80125479;80126033;80126033;80126033;80126033;80126033;80126033;80126033;80126233;80126233;80126233;80126233;80126233;80126386;80126654;80126654;80126654;80126654;80126654;80126654;80126682;80127045;80127045;80127045;80127045;80127045;80127045;801…	80116907;80116907;80116716;80116907;80116907;80117814;80124885;80124885;80124885;80124885;80124885;80125568;80125568;80125568;80125568;80125568;80125568;80125568;80126509;80126369;80126165;80126165;80126165;80126165;80126165;80126369;80126369;80126369;80126369;80126369;80126781;80126781;80126781;80126781;80126781;80126781;80126781;80126781;80127102;80127102;80127102;80127102;80127102;80127102;801…	+;+;+;+;+;+;+;+;+;+;+;+;+;+;+;+;+;+;+;+;+;+;+;+;+;+;+;+;+;+;+;+;+;+;+;+;+;+;+;+;+;+;+;+;+;+;+;+;+;+;+;+;+;+;+;+;+;+;+;+;+;+;+;+;+;+;+	4580	13.2478	13.0119	13.1768	15.2205	15.3692	14.6905	13.387	13.7584	13.4109	14.2895	13.7554	11.7017
Cbarp	10;10;10;10;10;10;10;10;10;10;10;10;10;10;10;10;10;10;10;10;10;10;10;10;10;10;10;10;10;10;10;10;10;10;10;10;10;10;10;10;10;10;10;10;10;10;10;10;10;10;10;10;10;10;10;10;10;10;10;10;10;10;10;10;10;10;10;10;10;10;10;10;10;10;10;10;10;10;10;10;10;10;10	80130451;80130451;80130551;80130551;80132536;80133005;80133005;80133005;80133005;80133074;80134561;80134561;80134561;80134561;80134561;80134561;80135118;80135118;80135118;80135118;80135118;80135118;80135158;80135375;80135375;80135375;80135375;80135375;80135375;80135516;80136350;80136350;80136350;80136350;80136350;80136350;80136350;80136645;80136663;80136663;80136690;80136690;80136705;80136708;801…	80132251;80132251;80132251;80132251;80133185;80133185;80133185;80133185;80133185;80133185;80134768;80134681;80134768;80134768;80134768;80134768;80135246;80135246;80135246;80135246;80135246;80135246;80135246;80135588;80135546;80135546;80135546;80135546;80135546;80135546;80136494;80136494;80136494;80136494;80136494;80136494;80136494;80136743;80136743;80136743;80136743;80136743;80136743;80136743;801…	-;-;-;-;-;-;-;-;-;-;-;-;-;-;-;-;-;-;-;-;-;-;-;-;-;-;-;-;-;-;-;-;-;-;-;-;-;-;-;-;-;-;-;-;-;-;-;-;-;-;-;-;-;-;-;-;-;-;-;-;-;-;-;-;-;-;-;-;-;-;-;-;-;-;-;-;-;-;-;-;-;-;-	4996	0.805353	0.535612	0.631125	0.889418	0.826905	0.76701	0.88515	0.789563	0.829592	0.584183	0.750117	0.646479
Atp5d	10;10;10;10;10;10;10;10;10;10;10;10;10;10;10;10	80138632;80139705;80140479;80141457;80142041;80142041;80142315;80142370;80143832;80143832;80143832;80145219;80145219;80145423;80145423;80145423	80138855;80139925;80140546;80141666;80142400;80142606;80142606;80142606;80143985;80143985;80143985;80145307;80145307;80145812;80145818;80145813	+;+;+;+;+;+;+;+;+;+;+;+;+;+;+;+	1928	8.16395	8.11528	8.98605	8.87569	9.28524	8.87461	9.10573	9.12823	9.24537	8.39163	10.4543	8.52334
Midn	10;10;10;10;10;10;10;10;10;10;10;10;10;10;10;10;10;10;10;10;10;10;10;10;10;10;10;10;10;10;10;10;10;10;10	80148272;80148272;80149112;80149682;80149682;80149682;80149886;80150457;80151154;80151238;80151378;80151378;80151378;80151378;80151661;80151661;80151661;80151661;80151661;80151661;80153517;80153591;80153591;80153591;80153816;80153816;80153816;80153816;80154331;80154331;80154331;80155134;80155134;80156365;80156365	80148349;80148349;80149267;80150278;80150313;80150313;80150313;80150582;80151465;80151465;80151465;80151465;80151465;80151465;80151723;80151723;80151723;80151723;80151723;80151723;80153687;80153696;80153719;80153719;80154133;80153868;80154133;80154133;80154472;80154472;80154472;80155406;80155406;80158368;80158367	+;+;+;+;+;+;+;+;+;+;+;+;+;+;+;+;+;+;+;+;+;+;+;+;+;+;+;+;+;+;+;+;+;+;+	4307	3.93853	4.56104	4.22722	4.1707	4.73645	4.23474	4.47755	5.07251	4.93452	3.99216	4.74252	4.36754
Cirbp	10;10;10;10;10;10;10;10;10;10;10;10;10;10;10;10;10;10;10;10;10;10;10;10;10;10;10;10;10;10;10	80165985;80167778;80167840;80167863;80167886;80169808;80169808;80169808;80169808;80169808;80170016;80170016;80170016;80170016;80170202;80170202;80170202;80170202;80170227;80170425;80170425;80170425;80170425;80170694;80170694;80170694;80170982;80171982;80172414;80172637;80172637	80166076;80167916;80167916;80167916;80167916;80169916;80170129;80169916;80169916;80169916;80170122;80170122;80170122;80170122;80170340;80170340;80170340;80170316;80170340;80171204;80170506;80170506;80170506;80171137;80170764;80170764;80171655;80172512;80172512;80172698;80172786	+;+;+;+;+;+;+;+;+;+;+;+;+;+;+;+;+;+;+;+;+;+;+;+;+;+;+;+;+;+;+	2604	3.12736	3.40928	3.48938	3.82433	3.7879	4.06109	2.56651	2.74485	2.52509	3.28932	3.5266	2.88955
1600002K03Rik	10;10;10	80172944;80174209;80174817	80173174;80174325;80175146	+;+;+	678	2.56367	2.08947	2.55032	3.765	3.023	3.11073	2.10876	1.74045	1.47081	1.73123	2.34044	3.29797
Efna2	10;10;10;10	80179482;80186752;80188442;80188669	80179890;80187065;80188507;80190010	+;+;+;+	2131	0.0604192	0.0590923	0.0477301	0	0.0601125	0	0.0312057	0.0316424	0.0877411	0.059547	0.0950597	0.0666212
Mum1	10;10;10;10;10;10;10;10;10;10;10;10;10;10;10;10;10;10;10;10;10;10;10;10;10;10;10;10;10;10;10;10;10;10;10;10;10;10;10;10;10;10;10;10;10;10;10;10;10;10;10;10;10;10;10;10;10;10;10;10;10;10;10;10;10;10;10	80226434;80226655;80226672;80226680;80226751;80228321;80228322;80228322;80228322;80228322;80228995;80228995;80228995;80228995;80228995;80230057;80230057;80230057;80232238;80232238;80232238;80232238;80234194;80234195;80234223;80234223;80234223;80234260;80236111;80236111;80236111;80236111;80236111;80236111;80236111;80238315;80238315;80238315;80238315;80238860;80238860;80238860;80239920;80239920;802…	80226704;80226704;80226806;80226704;80226806;80228438;80228438;80228438;80228438;80228438;80229171;80229080;80230127;80229080;80229080;80230127;80230127;80230127;80233047;80233047;80232680;80233047;80234327;80234327;80234327;80234327;80234327;80234327;80236181;80237114;80238920;80243903;80236181;80236181;80236181;80238391;80238920;80238391;80238391;80238920;80238920;80238920;80240392;80239995;802…	+;+;+;+;+;+;+;+;+;+;+;+;+;+;+;+;+;+;+;+;+;+;+;+;+;+;+;+;+;+;+;+;+;+;+;+;+;+;+;+;+;+;+;+;+;+;+;+;+;+;+;+;+;+;+;+;+;+;+;+;+;+;+;+;+;+;+	10361	1.26442	1.11207	1.10604	1.3809	1.58255	1.41631	1.15528	0.982717	1.15195	1.10838	1.28713	1.07563
Ndufs7	10;10;10;10;10;10;10;10;10;10;10;10;10;10;10;10;10;10;10;10;10;10;10;10;10;10;10;10;10;10;10;10;10;10	80249121;80249312;80249449;80249452;80249460;80249485;80252397;80252397;80252397;80252397;80252397;80253074;80253074;80253074;80253074;80253079;80253315;80253660;80253660;80253660;80253660;80254840;80254840;80254840;80254840;80255090;80255090;80255090;80255924;80255924;80255924;80256636;80256636;80256636	80249204;80249491;80249491;80249491;80249491;80249491;80252433;80252433;80252433;80252433;80252433;80253157;80253413;80253157;80253157;80253157;80253783;80253783;80253941;80253783;80253783;80255019;80255140;80255019;80255019;80255136;80255136;80255136;80256012;80256012;80256012;80256794;80256792;80256793	+;+;+;+;+;+;+;+;+;+;+;+;+;+;+;+;+;+;+;+;+;+;+;+;+;+;+;+;+;+;+;+;+;+	1718	8.00024	7.47638	8.30833	8.76827	8.46294	8.19575	7.50924	7.35921	7.50953	7.73703	7.76252	9.09003
Gamt	10;10;10;10;10;10;10;10;10;10;10;10;10;10;10;10;10;10;10	80258151;80258164;80258577;80258793;80258940;80258940;80259177;80259177;80259177;80259177;80259601;80259601;80259601;80259768;80259768;80259768;80260721;80260721;80260721	80258457;80258457;80259050;80259050;80259050;80259098;80259289;80259244;80259244;80259244;80259664;80259664;80259664;80259913;80259913;80259913;80260918;80260968;80261012	-;-;-;-;-;-;-;-;-;-;-;-;-;-;-;-;-;-;-	1444	0.0668733	0.0218015	0.0939178	0.0436488	0.0887118	0.0617146	0.0921044	0.0466967	0	0	0	0.098317
Dazap1	10;10;10;10;10;10;10;10;10;10;10;10;10;10;10;10;10;10;10;10;10;10;10;10;10;10;10;10;10;10;10;10;10;10;10;10;10;10;10;10;10;10;10;10;10;10;10;10;10;10;10;10;10;10;10;10;10	80261486;80264984;80265016;80265074;80265124;80274007;80274007;80274007;80274007;80274007;80274448;80274448;80274448;80274448;80274448;80274804;80274804;80274804;80274804;80274804;80277572;80277575;80277575;80277575;80277575;80278233;80278233;80278233;80278233;80278233;80280423;80280929;80280929;80280929;80280929;80282867;80283024;80283024;80283024;80283024;80284230;80284230;80284230;80284230;802…	80261575;80265178;80265178;80265178;80265178;80274047;80274047;80274047;80274047;80274047;80274614;80274614;80274614;80274614;80274614;80274869;80274869;80274869;80274869;80274869;80277682;80277682;80277682;80277682;80277682;80278376;80278281;80278281;80278281;80278281;80281011;80281011;80281011;80281011;80281005;80283177;80283177;80283177;80283177;80283177;80284259;80284259;80284259;80284259;802…	+;+;+;+;+;+;+;+;+;+;+;+;+;+;+;+;+;+;+;+;+;+;+;+;+;+;+;+;+;+;+;+;+;+;+;+;+;+;+;+;+;+;+;+;+;+;+;+;+;+;+;+;+;+;+;+;+	2944	16.0723	16.1257	15.5702	16.4851	16.8392	16.7395	15.3938	16.6972	14.1418	15.5817	16.4452	14.3826
Rps15	10;10;10;10;10;10;10	80292453;80292645;80292775;80293642;80293642;80293967;80293967	80292483;80292860;80292860;80293876;80293876;80294087;80294114	+;+;+;+;+;+;+	630	809.46	782.438	788.679	794.613	795.896	801.005	805.381	818.044	825.96	807.745	815.702	839.03
Apc2	10;10;10;10;10;10;10;10;10;10;10;10;10;10;10;10;10;10;10;10;10;10;10;10;10;10;10;10;10;10;10;10;10;10;10;10;10;10;10;10;10;10;10	80295977;80299091;80300847;80301034;80301035;80301820;80301820;80301820;80301820;80301820;80302137;80302137;80302137;80302137;80302137;80302137;80302314;80302314;80302314;80302314;80302314;80304696;80304696;80304907;80304907;80305185;80305185;80305529;80305529;80306134;80306134;80307129;80307129;80307437;80307437;80307932;80307932;80308214;80308214;80308961;80308961;80311033;80311033	80296053;80299278;80301978;80301315;80301249;80301978;80301978;80301978;80301978;80301978;80303355;80302227;80302227;80302227;80302227;80302227;80302494;80302347;80302406;80302361;80302494;80304804;80304804;80305020;80305020;80305262;80305262;80305627;80305627;80306506;80306521;80307224;80307224;80307576;80307576;80308009;80308009;80308330;80308330;80309175;80309175;80318256;80318263	+;+;+;+;+;+;+;+;+;+;+;+;+;+;+;+;+;+;+;+;+;+;+;+;+;+;+;+;+;+;+;+;+;+;+;+;+;+;+;+;+;+;+	11281	0.0542131	0.0334879	0.0240435	0.0111743	0.0198719	0.0526643	0.0353689	0.0597731	0.0386737	0.0337456	0.0718278	0.0220235
2310011J03Rik	10;10	80318254;80320183	80319547;80320537	-;-	1649	4.15774	3.6846	3.53641	4.51025	4.40853	4.44949	3.14551	4.25271	2.30555	3.96305	3.29635	3.74511
Pcsk4	10;10;10;10;10;10;10;10;10;10;10;10;10;10;10;10;10;10;10;10;10;10;10;10;10;10;10;10;10;10;10;10;10;10;10;10;10;10;10;10;10;10;10;10;10;10;10;10;10;10;10;10;10;10;10;10;10;10;10;10;10;10	80321283;80321283;80321283;80321287;80321287;80322081;80322081;80322081;80322081;80322081;80322122;80322724;80322724;80322724;80322724;80322724;80322724;80322990;80322990;80322990;80322990;80323483;80323483;80323483;80323483;80323673;80323673;80323673;80323673;80323854;80323854;80323854;80323854;80324932;80324932;80324932;80324932;80325233;80325233;80325233;80325233;80325583;80325583;80325773;803…	80321951;80321951;80321951;80321921;80321951;80322209;80322209;80322209;80322209;80322209;80322209;80323126;80323127;80322848;80322848;80322848;80322848;80323175;80323175;80323175;80323175;80323600;80323600;80323600;80323600;80323776;80323776;80323776;80323776;80323954;80323954;80323954;80323954;80325144;80325144;80325144;80325144;80325849;80325405;80325405;80325259;80325671;80325671;80325849;803…	-;-;-;-;-;-;-;-;-;-;-;-;-;-;-;-;-;-;-;-;-;-;-;-;-;-;-;-;-;-;-;-;-;-;-;-;-;-;-;-;-;-;-;-;-;-;-;-;-;-;-;-;-;-;-;-;-;-;-;-;-;-	2958	0.750844	0.627925	0.916952	0.692507	0.465542	0.743134	0.651955	1.0714	0.74799	0.825802	0.798966	0.911908
Reep6	10;10;10;10;10;10;10;10;10;10;10;10;10;10;10;10;10;10;10;10;10;10;10;10;10;10;10;10;10;10;10;10;10;10;10;10	80329953;80329953;80329953;80329953;80330145;80330198;80330202;80333503;80333503;80333503;80333503;80333503;80333503;80333503;80333689;80333689;80333689;80333689;80333689;80333689;80333689;80333966;80333966;80333966;80333966;80333966;80333966;80334713;80334713;80334713;80335110;80335110;80335110;80335110;80335110;80335110	80330345;80330345;80330345;80330345;80330345;80330345;80330345;80333596;80333596;80333596;80333596;80333596;80333596;80333596;80333827;80333827;80333827;80333827;80333827;80333827;80333827;80334432;80334134;80334134;80334134;80334134;80334134;80334793;80334793;80334793;80335582;80336440;80336441;80336441;80336441;80336441	+;+;+;+;+;+;+;+;+;+;+;+;+;+;+;+;+;+;+;+;+;+;+;+;+;+;+;+;+;+;+;+;+;+;+;+	2506	70.0796	68.7415	66.0363	70.3981	78.5033	73.9076	69.5776	70.4302	68.6177	69.7516	75.7153	71.084
Adamtsl5	10;10;10;10;10;10;10;10;10;10;10;10;10;10;10;10;10;10;10;10;10;10;10;10;10;10;10;10;10;10;10;10;10;10;10;10;10;10;10;10;10;10;10;10;10;10;10;10;10;10;10;10;10;10;10;10;10;10;10;10;10	80339110;80339649;80339793;80339821;80340841;80340841;80341589;80341589;80341589;80341589;80341743;80341743;80341743;80341743;80342059;80342059;80342059;80342059;80342307;80342307;80342307;80342307;80342739;80342909;80342909;80343006;80343599;80343599;80343599;80343599;80343599;80343599;80344833;80344833;80344833;80344833;80344833;80344833;80345043;80345043;80345043;80345043;80345043;80345209;803…	80339143;80340085;80341456;80341456;80341456;80341456;80341660;80341660;80341660;80341660;80341941;80341941;80341941;80341941;80342222;80342222;80342222;80342222;80342393;80343020;80343020;80342393;80343020;80343020;80343020;80343020;80343726;80343726;80343726;80343726;80343726;80343726;80344941;80344941;80345416;80344941;80344941;80344941;80345103;80345416;80345103;80345103;80345103;80345238;803…	-;-;-;-;-;-;-;-;-;-;-;-;-;-;-;-;-;-;-;-;-;-;-;-;-;-;-;-;-;-;-;-;-;-;-;-;-;-;-;-;-;-;-;-;-;-;-;-;-;-;-;-;-;-;-;-;-;-;-;-;-	4722	2.10635	2.02009	1.9458	1.91542	1.77012	1.7111	2.27439	1.67076	1.76206	2.17672	1.68739	1.81145
Plk5	10;10;10;10;10;10;10;10;10;10;10;10;10;10;10;10;10;10;10;10;10;10;10;10;10;10;10;10;10;10;10;10;10;10;10;10;10;10;10;10	80356459;80356459;80357977;80357984;80357984;80358242;80358242;80358242;80358775;80358787;80359242;80359242;80359242;80359270;80359410;80359410;80359410;80359410;80360155;80360155;80360155;80360155;80360440;80360440;80360440;80360440;80360686;80360686;80361122;80361122;80361404;80361404;80363009;80363009;80364016;80364016;80364223;80364223;80365090;80365090	80356667;80356667;80358091;80358091;80358091;80358917;80358358;80358358;80358916;80358916;80359329;80359329;80359329;80359329;80359505;80359505;80359505;80359505;80360353;80360353;80360353;80360353;80360527;80360785;80360566;80360566;80360762;80360762;80361194;80361194;80361481;80361481;80363165;80363165;80364145;80364145;80364333;80364333;80365489;80365489	+;+;+;+;+;+;+;+;+;+;+;+;+;+;+;+;+;+;+;+;+;+;+;+;+;+;+;+;+;+;+;+;+;+;+;+;+;+;+;+	2678	0.0480782	0.0235111	0	0	0	0	0	0	0	0	0	0
Mex3d	10;10;10;10;10;10	80380355;80380357;80380454;80381239;80386661;80386661	80382621;80382621;80381062;80381987;80387659;80387651	-;-;-;-;-;-	3266	1.2418	1.44587	1.308	1.58247	2.23567	1.29153	2.30081	1.77556	2.19456	1.39872	1.73669	1.8257
Mbd3	10;10;10;10;10;10;10;10;10;10;10;10;10;10;10;10;10;10;10;10;10;10;10;10;10;10;10;10;10;10;10;10;10;10	80392539;80392539;80392539;80392839;80392982;80393095;80393095;80393095;80393095;80393893;80393893;80393893;80393893;80393893;80393895;80394566;80394566;80394566;80394566;80394566;80394566;80395064;80395064;80395064;80395064;80395064;80395064;80395436;80395436;80395436;80395436;80399122;80399218;80399218	80393018;80393018;80393280;80393018;80393018;80393280;80393280;80393280;80393280;80394070;80394070;80394070;80394070;80394070;80394070;80394656;80394656;80394656;80394656;80394656;80394656;80395326;80395201;80395285;80395201;80395170;80395201;80395719;80395595;80395595;80395595;80399550;80399422;80399550	-;-;-;-;-;-;-;-;-;-;-;-;-;-;-;-;-;-;-;-;-;-;-;-;-;-;-;-;-;-;-;-;-;-	1987	27.4905	23.3061	25.3216	31.451	32.7825	31.6488	26.1212	26.6225	24.811	25.4971	26.5916	26.472
Uqcr11	10;10;10;10;10;10;10;10;10	80402997;80402997;80402998;80404136;80404136;80404136;80406500;80406557;80406696	80403155;80403155;80403155;80404286;80404286;80404286;80406795;80406766;80406830	-;-;-;-;-;-;-;-;-	641	37.6116	40.0271	38.7705	53.8351	51.7096	50.7446	34.6502	37.5546	42.1985	43.255	39.2398	41.3063
Tcf3	10;10;10;10;10;10;10;10;10;10;10;10;10;10;10;10;10;10;10;10;10;10;10;10;10;10;10;10;10;10;10;10;10;10;10;10;10;10;10;10;10;10;10;10;10;10;10;10;10;10;10;10;10;10;10;10;10;10;10;10;10;10;10;10;10;10;10;10;10;10;10;10;10;10;10;10;10;10;10;10;10;10;10;10;10;10;10;10;10;10;10;10;10;10;10;10;10;10;10;10;10;10;10;10;10;10;10;10;10;10;10;10;10;10;10;10;10;10;10;10;10;10;10;10;10;10;10;10;10;10;10;10;10;…	80409514;80409514;80409547;80409547;80409608;80409608;80409620;80409626;80409626;80410054;80410054;80410398;80410398;80410398;80410398;80410398;80410398;80410398;80412627;80412827;80412827;80412827;80412827;80413205;80413205;80413205;80413205;80413205;80413205;80413205;80413205;80413205;80413205;80413205;80413205;80415162;80415162;80415162;80415162;80415162;80415162;80415162;80415162;80415162;804…	80410274;80410274;80410274;80410274;80410274;80410274;80410274;80410274;80410274;80410274;80410274;80410624;80410624;80410621;80410624;80410624;80410624;80410624;80413062;80413062;80413062;80413062;80413062;80413337;80413337;80413337;80413337;80413337;80413337;80413337;80413337;80413337;80413337;80413337;80413337;80415288;80415288;80415288;80415288;80415288;80415288;80415288;80415288;80415288;804…	-;-;-;-;-;-;-;-;-;-;-;-;-;-;-;-;-;-;-;-;-;-;-;-;-;-;-;-;-;-;-;-;-;-;-;-;-;-;-;-;-;-;-;-;-;-;-;-;-;-;-;-;-;-;-;-;-;-;-;-;-;-;-;-;-;-;-;-;-;-;-;-;-;-;-;-;-;-;-;-;-;-;-;-;-;-;-;-;-;-;-;-;-;-;-;-;-;-;-;-;-;-;-;-;-;-;-;-;-;-;-;-;-;-;-;-;-;-;-;-;-;-;-;-;-;-;-;-;-;-;-;-;-;-;-;-;-;-;-;-;-;-;-;-;-;-;-;-;-;-;-;-;-;-;-;-;-;-;-;-;-;-;-;-;-;-;-;-;-;-;-;-;-;-;-;-;-;-;-;-;-;-;-;-;-;-;-;-;-;-;-;-;-;-;-;-;-;-;-;-…	4039	7.17244	7.88789	8.02489	8.61399	8.99141	8.70051	7.18668	6.54433	6.34982	7.76794	7.70701	7.63628
Onecut3	10;10	80494835;80513857	80496190;80517276	+;+	4776	0	0.0131832	0	0	0.00670539	0	0	0	0	0	0	0
Atp8b3	10;10;10;10;10;10;10;10;10;10;10;10;10;10;10;10;10;10;10;10;10;10;10;10;10;10;10;10	80519585;80521770;80522011;80523652;80524329;80525178;80525488;80525984;80526170;80526867;80527064;80528494;80528692;80529121;80529373;80529631;80529936;80530540;80530964;80532498;80533123;80533276;80534165;80534443;80535287;80536256;80536759;80539016	80520462;80521897;80522149;80523891;80524412;80525401;80525854;80526083;80526245;80526978;80527228;80528606;80528880;80529277;80529404;80529839;80530126;80530628;80531122;80532580;80533193;80533348;80534226;80534541;80535400;80536347;80536814;80539124	-;-;-;-;-;-;-;-;-;-;-;-;-;-;-;-;-;-;-;-;-;-;-;-;-;-;-;-	4411	0.335675	0.349714	0.491924	0.385803	0.188766	0.309781	0.309054	0.550324	0.572247	0.302062	0.443935	0.6598
Rexo1	10;10;10;10;10;10;10;10;10;10;10;10;10;10;10;10;10;10;10;10;10;10;10;10;10;10;10;10;10;10;10;10;10;10;10;10;10;10;10;10;10;10;10;10;10;10;10;10;10;10;10;10;10;10;10;10;10;10;10;10;10;10;10;10;10;10;10;10;10;10;10	80540922;80540925;80541664;80542273;80542273;80542565;80542565;80542565;80542565;80542616;80542908;80542908;80542908;80542908;80542908;80542908;80543301;80543301;80543301;80543301;80543301;80543301;80543647;80543647;80543647;80543647;80543647;80543647;80544003;80544003;80544003;80544003;80544003;80544003;80544283;80544283;80544283;80544283;80544283;80544283;80544760;80544760;80544760;80544760;805…	80542824;80542481;80542481;80542481;80542481;80542824;80542824;80542824;80542824;80542824;80543023;80543023;80543023;80543023;80543023;80543023;80543411;80543411;80543411;80543497;80543411;80543411;80543720;80543720;80543720;80543720;80543720;80543720;80544116;80544116;80544116;80544116;80544116;80544116;80544420;80544420;80544420;80544313;80544444;80544420;80544894;80544873;80545836;80544873;805…	-;-;-;-;-;-;-;-;-;-;-;-;-;-;-;-;-;-;-;-;-;-;-;-;-;-;-;-;-;-;-;-;-;-;-;-;-;-;-;-;-;-;-;-;-;-;-;-;-;-;-;-;-;-;-;-;-;-;-;-;-;-;-;-;-;-;-;-;-;-;-	7155	5.83934	5.95749	5.69574	6.23681	5.90369	5.99503	5.78559	6.23409	5.54439	5.62646	5.73318	5.80379
Klf16	10;10	80567124;80576747	80569222;80577321	-;-	2674	1.1556	0.941852	1.52151	1.24926	1.29345	1.32196	1.71595	1.15998	1.4684	1.32874	1.54038	1.19458
Abhd17a	10;10;10;10;10;10;10;10;10;10;10;10;10;10	80583654;80583655;80583656;80584143;80585608;80585608;80585608;80586515;80586515;80586515;80586679;80590175;80590175;80590175	80584063;80584322;80584063;80584322;80585802;80585802;80585802;80586624;80587030;80587030;80586929;80590315;80590341;80590324	-;-;-;-;-;-;-;-;-;-;-;-;-;-	1547	3.97413	2.8083	4.69006	3.62609	4.01606	3.55234	3.24545	3.53059	3.28347	3.62966	3.64464	3.78555
Adat3	10;10;10;10;10;10;10;10	80602880;80606021;80606314;80609330;80609641;80611028;80612342;80614604	80602949;80608850;80607654;80609458;80609797;80611129;80612459;80615783	+;+;+;+;+;+;+;+	4586	1.3406	1.4965	1.46381	1.95848	2.08099	2.04685	1.23979	1.45564	1.4134	1.69479	1.75951	1.24603
Scamp4	10;10;10;10;10;10;10;10;10;10;10;10;10;10	80602882;80603253;80608803;80608803;80609330;80609330;80609641;80609641;80611028;80611028;80612342;80612342;80614604;80614604	80602949;80603313;80608850;80608850;80609458;80609458;80609797;80609797;80611129;80611129;80612459;80612459;80614963;80615783	+;+;+;+;+;+;+;+;+;+;+;+;+;+	1863	3.17909	3.44724	3.40317	4.7703	4.91634	4.89507	2.92697	3.38417	3.29525	3.89947	4.2044	2.95294
Csnk1g2	10;10;10;10;10;10;10;10;10;10;10;10;10;10;10;10;10;10;10;10;10;10;10	80622780;80629656;80634214;80634214;80637888;80637888;80638010;80638010;80638161;80638394;80638394;80638706;80638706;80638880;80638880;80639085;80639085;80639580;80639580;80639768;80639768;80640022;80640022	80622950;80629730;80634641;80634641;80637928;80637928;80638079;80638309;80638309;80638628;80638628;80638791;80638791;80638964;80638964;80639233;80639233;80639663;80639663;80639874;80639874;80640771;80640771	+;+;+;+;+;+;+;+;+;+;+;+;+;+;+;+;+;+;+;+;+;+;+	2511	19.254	17.9912	18.3091	20.6205	22.2555	20.8327	17.9556	18.3277	17.9952	19.9868	20.2895	19.2798
Btbd2	10;10;10;10;10;10;10;10;10;10;10;10;10;10;10;10;10;10;10;10;10;10;10;10;10;10;10;10;10;10;10	80642617;80642617;80642623;80643826;80643826;80643826;80644131;80644262;80644262;80644603;80644603;80644603;80644638;80645340;80645340;80645340;80645340;80646381;80646381;80646381;80646381;80647705;80647705;80647705;80647705;80648560;80648560;80648560;80656130;80656130;80656130	80643691;80643691;80643691;80644632;80643972;80643972;80644349;80644349;80644349;80644795;80644795;80644795;80644813;80645537;80645537;80645537;80645537;80646486;80646486;80646486;80646486;80647710;80647861;80647861;80647861;80648679;80648679;80648679;80656138;80657071;80656494	-;-;-;-;-;-;-;-;-;-;-;-;-;-;-;-;-;-;-;-;-;-;-;-;-;-;-;-;-;-;-	3586	1.40925	1.31685	1.08728	1.24792	1.50033	1.37509	1.60407	1.32566	1.28614	1.45968	1.16745	1.52421
Mknk2	10;10;10;10;10;10;10;10;10;10;10;10;10;10;10;10;10;10;10;10;10;10;10;10;10;10;10;10;10;10;10;10;10;10;10;10;10	80665327;80665332;80667613;80667613;80667966;80667966;80668522;80668522;80668945;80668945;80669155;80669155;80669298;80669298;80669630;80669630;80669896;80669896;80669923;80671559;80671559;80671559;80671610;80671736;80671736;80671736;80671736;80671928;80671928;80671928;80671928;80671946;80672170;80675824;80675824;80676081;80677936	80667332;80667332;80667656;80667656;80668130;80668130;80668716;80668716;80669040;80669040;80669210;80669210;80669402;80669402;80669703;80669703;80669975;80669975;80669975;80671656;80671656;80671656;80671656;80671837;80671837;80671837;80671837;80672251;80671976;80672015;80672015;80672015;80672291;80675940;80675940;80676293;80678112	-;-;-;-;-;-;-;-;-;-;-;-;-;-;-;-;-;-;-;-;-;-;-;-;-;-;-;-;-;-;-;-;-;-;-;-;-	3892	4.42466	4.82898	4.91316	3.74902	3.29959	3.64065	4.76704	5.4488	5.92508	5.01286	4.46748	5.49896
Mob3a	10;10;10;10	80685256;80689852;80691069;80701797	80687173;80690054;80691567;80701820	-;-;-;-	2644	3.72528	2.90524	3.34683	3.18243	3.62158	3.02221	3.55887	4.1825	4.06624	3.6595	3.89464	3.30225
Izumo4	10;10;10;10;10;10;10;10;10;10	80702693;80703049;80703209;80703730;80703853;80704039;80704180;80704418;80704699;80705064	80702959;80703129;80703280;80703756;80703928;80704086;80704194;80704435;80704713;80705382	+;+;+;+;+;+;+;+;+;+	938	0.274527	0.30206	0.253017	0.302377	0.341417	0.538369	0.389922	0.431322	0.199335	0.338205	0.287949	0.151354
Ap3d1	10;10;10;10;10;10;10;10;10;10;10;10;10;10;10;10;10;10;10;10;10;10;10;10;10;10;10;10;10;10;10	80706978;80708458;80708747;80709201;80709400;80709767;80710420;80710689;80712112;80712596;80712765;80713557;80713973;80714247;80715108;80715871;80716474;80717699;80719009;80719667;80721120;80721591;80722913;80723533;80723691;80727054;80727882;80729978;80730874;80732851;80741896	80707983;80708537;80708868;80709286;80709488;80709956;80710467;80710832;80712207;80712667;80712930;80713630;80714160;80714322;80715179;80716012;80716619;80717930;80719388;80719812;80721168;80721640;80722962;80723606;80723830;80727183;80727989;80730058;80730954;80732946;80742211	-;-;-;-;-;-;-;-;-;-;-;-;-;-;-;-;-;-;-;-;-;-;-;-;-;-;-;-;-;-;-	4730	51.1747	52.2139	51.4944	59.391	56.5278	56.8482	53.2065	49.8312	48.7403	51.1469	50.3147	49.8995
Dot1l	10;10;10;10;10;10;10;10;10;10;10;10;10;10;10;10;10;10;10;10;10;10;10;10;10;10;10;10;10;10;10;10;10;10;10;10;10;10;10;10;10;10;10;10;10;10;10;10;10;10;10;10;10;10;10;10;10;10;10;10;10;10;10;10;10;10;10;10;10;10;10;10;10;10;10;10;10;10;10;10;10;10;10;10;10;10;10;10	80755206;80755208;80755463;80764602;80764602;80764602;80766163;80766163;80768605;80771138;80771138;80773104;80773104;80773706;80773706;80777556;80777556;80777556;80778263;80778263;80778263;80780843;80780843;80780843;80781368;80781368;80781368;80782143;80782143;80783184;80783184;80783184;80783424;80783424;80783424;80783873;80783873;80783873;80784565;80784565;80784565;80784742;80784742;80784742;807…	80755524;80755524;80755524;80764645;80764645;80764645;80766587;80766237;80768668;80771366;80771366;80773198;80773198;80773768;80773768;80777611;80777611;80777611;80778342;80778342;80778342;80780911;80780911;80780911;80781474;80781474;80781474;80782184;80782184;80783291;80783291;80783291;80783655;80783655;80783655;80783986;80783986;80783986;80784656;80784656;80784656;80784843;80784843;80784843;807…	+;+;+;+;+;+;+;+;+;+;+;+;+;+;+;+;+;+;+;+;+;+;+;+;+;+;+;+;+;+;+;+;+;+;+;+;+;+;+;+;+;+;+;+;+;+;+;+;+;+;+;+;+;+;+;+;+;+;+;+;+;+;+;+;+;+;+;+;+;+;+;+;+;+;+;+;+;+;+;+;+;+;+;+;+;+;+;+	8705	8.23104	8.50595	8.96975	8.49676	8.41	8.30246	8.96462	8.65242	8.98546	8.18875	8.06333	8.95771
Plekhj1	10;10;10;10;10;10	80796100;80796591;80796732;80797773;80797910;80798081	80796522;80796654;80796822;80797839;80797977;80798626	-;-;-;-;-;-	1259	15.3911	16.7784	16.427	15.8949	17.1699	18.0261	13.284	14.7553	13.6631	17.3863	15.8218	14.8284
Sf3a2	10;10;10;10;10;10;10;10;10;10;10;10;10;10;10;10;10;10;10;10;10;10;10;10;10;10;10	80798198;80798732;80798969;80801196;80801196;80801196;80801456;80801456;80801456;80802398;80802398;80802398;80802500;80802792;80802792;80803460;80803460;80803460;80803583;80803583;80803583;80803801;80803801;80803820;80803972;80803972;80803972	80798805;80798805;80799102;80801358;80801358;80801358;80801527;80801527;80801527;80802401;80802444;80802444;80802901;80802901;80802901;80803509;80803509;80803509;80803723;80803723;80803723;80803888;80803888;80803888;80804017;80804007;80804924	+;+;+;+;+;+;+;+;+;+;+;+;+;+;+;+;+;+;+;+;+;+;+;+;+;+;+	2658	13.7569	14.5918	13.9418	14.7731	16.386	15.0315	13.0847	14.4728	12.7207	14.8951	12.8037	12.9391
Amh	10;10;10;10;10	80805248;80806024;80806344;80806540;80806799	80805650;80806166;80806452;80806699;80807648	+;+;+;+;+	1665	0.0386647	0	0.0407259	0.0378551	0	0.017841	0	0.080997	0.112298	0	0	0
Jsrp1	10;10;10;10;10;10;10;10;10;10;10;10;10;10;10;10;10;10;10;10;10;10;10	80808496;80808498;80808501;80809146;80809146;80809146;80810176;80810176;80810176;80810183;80810464;80810464;80810464;80810464;80811850;80811850;80812067;80812067;80812295;80812295;80813463;80813463;80813463	80809039;80809039;80809039;80809228;80809228;80809228;80810364;80810364;80810364;80810364;80810566;80810566;80810566;80810566;80812104;80811885;80812104;80812104;80812417;80812417;80813495;80813498;80813492	-;-;-;-;-;-;-;-;-;-;-;-;-;-;-;-;-;-;-;-;-;-;-	1333	4.05674	3.18829	3.23019	2.52966	2.0421	3.1644	3.79141	4.22386	4.4418	4.23617	3.44459	4.41991
Oaz1	10;10;10;10;10;10;10;10;10;10;10;10;10;10;10;10;10;10;10;10;10;10;10;10;10;10;10;10;10;10;10;10;10;10	80826656;80826682;80826683;80826686;80826693;80827712;80828237;80828237;80828237;80828237;80828243;80828296;80828296;80828296;80828296;80828461;80828461;80828461;80828461;80828461;80828593;80828711;80828711;80828711;80828711;80828711;80828711;80828719;80828871;80828871;80828871;80828871;80828871;80828893	80826905;80828633;80826905;80826905;80826905;80827737;80828382;80828294;80828294;80828291;80828294;80828382;80828382;80828382;80828382;80828633;80828633;80828633;80828633;80828633;80828633;80828796;80829284;80828796;80828796;80828796;80828796;80828796;80828977;80829005;80829290;80828957;80829290;80829285	+;+;+;+;+;+;+;+;+;+;+;+;+;+;+;+;+;+;+;+;+;+;+;+;+;+;+;+;+;+;+;+;+;+	2558	16.8869	16.3191	14.2615	13.4534	13.0704	14.4694	16.0139	17.5561	18.4199	15.0309	15.2312	16.5391
Lingo3	10;10	80832807;80843942	80836141;80844039	-;-	3433	0	0	0	0	0	0	0.0193706	0	0	0.0092408	0	0
Lsm7	10;10;10;10	80852825;80853758;80854618;80855181	80853100;80853829;80854708;80855209	-;-;-;-	468	40.6481	36.0556	39.6275	42.4906	42.5631	41.8286	35.8784	39.6223	45.4123	37.8244	40.2547	33.0656
Sppl2b	10;10;10;10;10;10;10;10;10;10;10;10;10;10;10	80855275;80861346;80862180;80862699;80862955;80863180;80863455;80864038;80865121;80865310;80865455;80865608;80866052;80866500;80867400	80855388;80861465;80862362;80862788;80863094;80863319;80863551;80864154;80865202;80865384;80865517;80865707;80866129;80866660;80868705	+;+;+;+;+;+;+;+;+;+;+;+;+;+;+	2866	1.71836	1.64767	1.66801	2.18819	1.69846	2.24914	1.659	1.71751	1.96806	1.7821	1.55499	1.82044
Tmprss9	10;10;10;10;10;10;10;10;10;10;10;10;10;10;10;10;10;10	80879720;80882635;80883719;80883943;80885148;80886066;80887384;80888286;80889330;80890178;80892157;80892986;80894291;80894802;80897198;80897844;80898185;80899179	80879963;80882762;80883786;80884118;80885189;80886179;80887555;80888560;80889466;80890496;80892328;80893257;80894427;80895207;80897369;80898106;80898321;80899441	+;+;+;+;+;+;+;+;+;+;+;+;+;+;+;+;+;+	3497	0	0	0.0193905	0.00901184	0	0	0.0570484	0.0192822	0.0356451	0.0181434	0.0193091	0.0101494
Timm13	10;10;10	80899450;80900482;80900624	80900259;80900550;80900969	-;-;-	1225	31.5314	31.5071	30.251	37.6887	36.3385	38.7745	27.3869	26.5867	28.9241	32.8372	28.1396	29.1183
Lmnb2	10;10;10;10;10;10;10;10;10;10;10;10;10;10;10;10;10;10;10;10;10;10;10;10;10;10;10;10;10;10;10;10;10;10;10	80901203;80901364;80902798;80903212;80903212;80903212;80903450;80903450;80903450;80903931;80903931;80903931;80904115;80904115;80904115;80904553;80904553;80904553;80904886;80904886;80904886;80905081;80905081;80905081;80906004;80907151;80907151;80907385;80907385;80909909;80909909;80909923;80917506;80917964;80917964	80902900;80902900;80902900;80903322;80903322;80903322;80903569;80903569;80903569;80904038;80904038;80904038;80904388;80904388;80904388;80904773;80904773;80904773;80905011;80905011;80905011;80905251;80905251;80905251;80906412;80907276;80907276;80907541;80907541;80910045;80910045;80910045;80917851;80918245;80918245	-;-;-;-;-;-;-;-;-;-;-;-;-;-;-;-;-;-;-;-;-;-;-;-;-;-;-;-;-;-;-;-;-;-;-	4286	6.87926	7.10278	7.11152	7.26464	7.67373	8.42782	6.57081	5.82107	6.53646	7.02421	6.60116	6.1942
Gadd45b	10;10;10;10	80930091;80930448;80931029;80931533	80930359;80930549;80931251;80932204	+;+;+;+	1266	6.45801	5.89344	7.01653	3.18629	3.64265	3.09723	9.58621	13.9014	12.9475	7.61769	9.38723	9.70014
Gng7	10;10;10;10;10;10;10;10;10;10;10;10;10;10;10;10;10;10;10;10;10;10;10;10	80948624;80948624;80948624;80948629;80951187;80951712;80952831;80952831;80952831;80952831;80952831;80952831;80968431;80997992;80997992;80997992;80997992;80997992;80997992;81001233;81001233;81014856;81014856;81014856	80951746;80951746;80951746;80951746;80951746;80951746;80952946;80952946;80952946;80952946;80952946;80952946;80968542;80998190;80998044;80998044;80998044;80998044;80998044;81001378;81001365;81014913;81014945;81014925	-;-;-;-;-;-;-;-;-;-;-;-;-;-;-;-;-;-;-;-;-;-;-;-	3786	0.272062	0.232826	0.232835	0.183126	0.270681	0.40015	0.281033	0.356207	0.139928	0.201101	0.196187	0.206242
Diras1	10;10;10;10	81019589;81022091;81025339;81025581	81022470;81022470;81025409;81025662	-;-;-;-	3035	0.14848	0.103728	0.145224	0.0830693	0.0211038	0.107663	0.208153	0.133305	0.102678	0.114979	0.144615	0.093555
Slc39a3	10;10;10;10;10;10;10;10;10;10;10;10;10;10;10;10;10	81028538;81028540;81028541;81033612;81033612;81033612;81033857;81033883;81034918;81034918;81034918;81034918;81036988;81036988;81037204;81037204;81037204	81031700;81031700;81031700;81033933;81033912;81033933;81033933;81033933;81035005;81035009;81035005;81035005;81037250;81037111;81037282;81037308;81037426	-;-;-;-;-;-;-;-;-;-;-;-;-;-;-;-;-	4016	0.897683	1.26208	1.24946	1.09861	1.31577	1.21306	1.05147	1.09137	0.938917	1.04271	1.219	0.989829
Sgta	10;10;10;10;10;10;10;10;10;10;10;10	81044075;81046190;81046475;81047639;81048380;81048838;81049253;81049782;81050999;81051223;81052116;81060128	81045003;81046312;81046564;81047676;81048442;81048976;81049357;81049881;81051086;81051329;81052251;81060178	-;-;-;-;-;-;-;-;-;-;-;-	1969	11.3452	11.7676	12.3977	12.7722	14.2152	13.1252	13.7795	12.0716	13.1994	12.8248	12.7229	12.1673
Thop1	10;10;10;10;10;10;10;10;10;10;10;10;10;10;10;10;10;10;10;10;10;10;10;10;10;10	81070035;81070127;81070159;81073153;81073153;81073279;81075511;81075511;81076943;81076943;81076943;81077913;81077913;81077913;81078470;81078470;81078470;81078868;81079458;81079871;81079871;81080413;81081027;81081307;81081600;81081864	81070278;81070278;81070278;81074877;81073365;81073365;81075659;81075659;81077050;81077050;81077050;81078015;81078015;81078015;81078755;81078604;81078630;81079593;81079593;81080079;81080237;81080614;81081213;81081435;81081736;81082559	+;+;+;+;+;+;+;+;+;+;+;+;+;+;+;+;+;+;+;+;+;+;+;+;+;+	5059	7.60329	7.20606	6.94975	7.75557	7.88755	7.23989	7.42022	7.18418	7.20087	7.46845	6.87387	7.52083
Creb3l3	10;10;10;10;10;10;10;10;10;10;10;10;10;10;10;10;10;10;10;10;10	81084324;81085650;81086030;81086517;81088510;81089307;81089943;81090077;81090623;81091138;81091138;81091798;81091798;81091798;81092503;81092503;81092631;81092807;81092807;81098656;81098656	81085134;81085746;81086114;81086585;81088616;81089444;81090183;81090183;81091435;81091435;81091435;81091929;81091906;81091929;81092575;81092657;81092657;81092955;81092882;81098754;81098874	-;-;-;-;-;-;-;-;-;-;-;-;-;-;-;-;-;-;-;-;-	3016	0.0853802	0.0208763	0.134898	0.0731435	0.0424734	0.00984923	0.0440977	0.0447149	0.0413299	0.0736292	0.0559715	0.0470722
Map2k2	10;10;10;10;10;10;10;10;10;10;10;10;10;10;10;10;10;10;10;10;10;10;10;10;10;10;10;10;10;10;10;10;10;10;10;10;10;10;10;10;10;10;10;10	81105915;81105947;81105972;81106345;81108748;81108748;81108748;81108748;81115026;81115026;81115026;81115026;81118152;81118152;81118152;81118152;81118612;81118977;81119109;81119109;81119109;81119257;81119257;81119257;81119257;81119490;81119490;81119490;81120854;81121043;81121046;81121046;81121903;81121903;81121903;81121903;81122160;81122567;81122567;81122567;81123620;81123620;81123620;81123620	81106238;81106238;81106238;81106373;81108958;81108958;81108958;81108958;81115172;81115172;81115172;81115172;81118229;81118229;81118229;81118229;81119160;81119160;81119125;81119160;81119160;81119327;81119381;81119381;81119381;81119703;81119703;81119703;81121110;81121110;81121110;81121110;81122562;81121964;81121964;81121964;81122612;81122612;81122612;81122612;81123927;81123845;81123883;81124697	+;+;+;+;+;+;+;+;+;+;+;+;+;+;+;+;+;+;+;+;+;+;+;+;+;+;+;+;+;+;+;+;+;+;+;+;+;+;+;+;+;+;+;+	3722	7.88709	9.00798	8.4442	11.6422	11.5899	9.54527	8.20076	7.72673	7.48508	7.98632	7.63773	8.62994
Zbtb7a	10;10;10;10;10;10;10;10;10;10;10;10;10;10;10;10;10	81135220;81136271;81136549;81136566;81136578;81137399;81137953;81143962;81143962;81143962;81143962;81143962;81143962;81147970;81147970;81147970;81152698	81135591;81136699;81136659;81136699;81136699;81137480;81138070;81145217;81145217;81144107;81145217;81144496;81145217;81148458;81152222;81148443;81152995	+;+;+;+;+;+;+;+;+;+;+;+;+;+;+;+;+	6808	8.51989	8.36514	7.46512	9.45247	8.84355	8.9971	8.90338	8.57732	8.02413	8.58328	8.3562	8.94609
Pias4	10;10;10;10;10;10;10;10;10;10;10;10;10;10;10;10;10;10;10;10;10;10;10;10;10;10;10;10;10;10;10;10;10;10;10	81153266;81154235;81154448;81155502;81155591;81155591;81155672;81155833;81155833;81155833;81155833;81155859;81156092;81157012;81157012;81157012;81157227;81157227;81157227;81157227;81157437;81157437;81157437;81157651;81157651;81157651;81157933;81157933;81157933;81163043;81163785;81163785;81167685;81167685;81167685	81154372;81154578;81154578;81155751;81155751;81155751;81155751;81156124;81155906;81155906;81155906;81155933;81157117;81157117;81157117;81157117;81157355;81157259;81157355;81157355;81157527;81157527;81157527;81157692;81157692;81157692;81158011;81158017;81158017;81164190;81164190;81164190;81167714;81167721;81167923	-;-;-;-;-;-;-;-;-;-;-;-;-;-;-;-;-;-;-;-;-;-;-;-;-;-;-;-;-;-;-;-;-;-;-	4582	7.882	8.36847	8.29479	7.56566	8.19844	7.19617	8.258	8.94014	9.58277	8.81367	9.01893	8.60587
Eef2	10;10;10;10;10;10;10;10;10;10;10;10;10;10	81176631;81177665;81178053;81178681;81179081;81179346;81179544;81179882;81180153;81180565;81180804;81181228;81181493;81181889	81176729;81177879;81178234;81178892;81179259;81179451;81179796;81180077;81180411;81180672;81181157;81181410;81181625;81182507	+;+;+;+;+;+;+;+;+;+;+;+;+;+	3098	1303.23	1243.3	1262.21	1078.01	1190.63	1120.84	1267.84	1369.78	1333.89	1300.91	1312.28	1253.99
4930442H23Rik	10	81182605	81183849	-	1245	5.66204	4.95611	5.25585	5.41693	6.32782	5.63088	5.6618	4.6849	5.80703	6.03896	5.50497	4.67531
Dapk3	10;10;10;10;10;10;10;10;10;10;10;10;10;10;10;10;10;10	81183007;81183263;81183976;81183976;81189939;81189939;81190382;81190382;81190598;81190598;81191042;81191042;81191759;81191759;81192297;81192297;81192426;81192426	81183096;81183300;81184075;81184075;81190299;81190299;81190511;81190511;81190646;81190646;81191068;81191068;81191911;81191911;81192342;81192342;81193197;81193197	+;+;+;+;+;+;+;+;+;+;+;+;+;+;+;+;+;+	1766	16.9144	14.885	16.0114	18.1841	19.4942	16.8038	15.4387	13.9938	16.9401	16.6343	14.9119	14.1286
Nmrk2	10;10;10;10;10;10;10	81198170;81199604;81200025;81200292;81200532;81200891;81201951	81199446;81199710;81200096;81200448;81200580;81200981;81202037	-;-;-;-;-;-;-	1840	0	0	0	0	0.0174049	0	0	0	0	0.0344822	0.0366979	0
Atcay	10;10;10;10;10;10;10;10;10;10;10;10;10;10;10;10;10;10;10;10;10;10;10;10;10;10;10;10;10;10;10;10	81204508;81204508;81207514;81207514;81207834;81207834;81209812;81210053;81210053;81210524;81210524;81210524;81211846;81211846;81211846;81212472;81212472;81212472;81212849;81212849;81212849;81213223;81213223;81213223;81214722;81214722;81219155;81219155;81224424;81224424;81230492;81230492	81206741;81206741;81207546;81207546;81207908;81207908;81210088;81210088;81210088;81210622;81210622;81210622;81211932;81211932;81211932;81212603;81212603;81212603;81212951;81212951;81212951;81213276;81213408;81213408;81214943;81214943;81219213;81219232;81224551;81224551;81230833;81230785	-;-;-;-;-;-;-;-;-;-;-;-;-;-;-;-;-;-;-;-;-;-;-;-;-;-;-;-;-;-;-;-	3996	0.0644411	0.0315129	0.0509074	0.0788649	0.0240428	0.00743375	0.033283	0.0168744	0.0623878	0.0396943	0.0591427	0.035528
Zfr2	10;10;10;10;10;10;10;10;10;10;10;10;10;10;10;10;10;10;10;10;10;10;10;10;10;10;10;10;10;10;10;10;10;10;10;10;10;10;10;10;10;10;10;10;10;10;10;10;10;10;10;10	81233155;81233155;81233176;81233176;81233187;81233611;81233615;81237357;81237357;81237357;81237357;81237357;81239430;81239430;81239430;81239934;81239934;81239934;81241995;81241995;81242770;81242770;81243650;81244661;81244661;81245405;81245405;81246029;81246029;81246590;81246590;81247219;81247219;81248390;81248390;81248416;81248984;81248984;81248984;81249051;81249165;81249165;81249165;81249165;812…	81233242;81233242;81233242;81233242;81233242;81233761;81233761;81237591;81237591;81237577;81237553;81237591;81239514;81239514;81239514;81242417;81240214;81240214;81242174;81242174;81243795;81242956;81243795;81244780;81244780;81245544;81245544;81246161;81246161;81246756;81246756;81247393;81247393;81248528;81248528;81248528;81249078;81249078;81249078;81249078;81249260;81249260;81249260;81249260;812…	+;+;+;+;+;+;+;+;+;+;+;+;+;+;+;+;+;+;+;+;+;+;+;+;+;+;+;+;+;+;+;+;+;+;+;+;+;+;+;+;+;+;+;+;+;+;+;+;+;+;+;+	7483	4.2284	4.06822	4.26353	3.3439	3.71477	3.09637	3.7502	3.78916	3.76884	4.06561	4.17796	3.80869
Matk	10;10;10;10;10;10;10;10;10;10;10;10;10;10;10;10;10;10;10;10;10;10;10;10;10;10;10;10;10;10;10;10;10;10;10;10;10;10;10;10;10;10;10;10;10;10;10;10;10;10;10;10;10;10;10;10;10;10;10;10;10;10;10;10;10;10;10;10;10;10;10;10;10;10;10;10;10;10;10;10;10;10;10;10;10;10;10;10;10;10;10;10;10;10;10;10;10;10;10;10;10;10;10;10;10;10;10;10;10;10;10;10	81252935;81257299;81257299;81257299;81257305;81257342;81257448;81257830;81257918;81258169;81258215;81258480;81258480;81258480;81258480;81258480;81258480;81258480;81258480;81258480;81258480;81259174;81259174;81259174;81259174;81259177;81259177;81259177;81259177;81259177;81259177;81259383;81259383;81259383;81259383;81259383;81259383;81259383;81259383;81259383;81259383;81259587;81259587;81259587;812…	81253278;81257574;81257574;81257574;81257574;81257574;81257574;81257970;81257970;81258304;81258304;81258539;81258539;81258539;81258539;81258539;81258539;81258539;81258539;81258539;81258539;81259287;81259287;81259287;81259287;81259287;81259287;81259287;81259287;81259287;81259287;81259498;81259498;81259498;81259498;81259498;81259498;81259498;81259498;81259498;81259498;81259806;81259806;81260973;812…	+;+;+;+;+;+;+;+;+;+;+;+;+;+;+;+;+;+;+;+;+;+;+;+;+;+;+;+;+;+;+;+;+;+;+;+;+;+;+;+;+;+;+;+;+;+;+;+;+;+;+;+;+;+;+;+;+;+;+;+;+;+;+;+;+;+;+;+;+;+;+;+;+;+;+;+;+;+;+;+;+;+;+;+;+;+;+;+;+;+;+;+;+;+;+;+;+;+;+;+;+;+;+;+;+;+;+;+;+;+;+;+	4594	1.01596	0.712683	1.03322	0.830049	1.04566	0.976382	0.759952	0.770587	0.732602	0.780317	0.940692	0.618066
Mrpl54	10;10;10;10;10	81264713;81265430;81265651;81266773;81266773	81264997;81265807;81265807;81266934;81266924	-;-;-;-;-	825	7.56914	7.47922	8.63019	9.16783	9.08344	9.07361	7.41569	5.92567	6.11922	7.8444	6.75241	7.82984
Apba3	10;10;10;10;10;10;10;10;10;10;10	81268172;81268779;81269545;81270968;81271196;81271365;81271662;81272185;81272584;81272822;81273049	81268319;81269461;81269584;81271113;81271282;81271526;81271832;81272397;81272703;81272959;81273246	+;+;+;+;+;+;+;+;+;+;+	2106	4.84506	4.23041	4.395	5.6714	5.77848	5.33172	4.29436	4.70665	3.96563	5.27221	4.088	3.79193
Tjp3	10;10;10;10;10;10;10;10;10;10;10;10;10;10;10;10;10;10;10;10;10	81273207;81273649;81273803;81274383;81274580;81275174;81276268;81277196;81277819;81278624;81279195;81279505;81279894;81280083;81280406;81280766;81281105;81282938;81283496;81283683;81291048	81273389;81273695;81274069;81274483;81274790;81275244;81276363;81277410;81278065;81278732;81279351;81279571;81279955;81280191;81280565;81280869;81281432;81283040;81283605;81283739;81291267	-;-;-;-;-;-;-;-;-;-;-;-;-;-;-;-;-;-;-;-;-	3024	2.01177	1.6865	1.83873	1.78206	2.23455	2.01375	1.88019	1.81731	1.79309	1.99322	1.6747	1.94833
Pip5k1c	10;10;10;10;10;10;10;10;10;10;10;10;10;10;10;10;10;10;10;10;10;10;10;10;10;10;10;10;10;10;10;10;10;10;10;10;10;10;10;10;10;10;10;10;10;10;10;10;10;10;10;10;10;10;10;10;10;10;10;10;10;10;10;10;10;10;10;10;10;10;10;10;10;10;10;10;10;10;10;10;10;10;10;10;10;10;10;10;10;10;10;10;10;10;10;10;10;10;10;10	81292963;81292980;81292988;81293004;81293005;81304684;81304684;81304684;81304684;81304684;81305139;81305186;81305186;81305186;81305186;81305699;81305699;81305699;81305699;81305699;81306308;81306308;81306308;81306308;81306308;81307484;81307484;81307484;81307484;81307484;81308948;81308948;81308948;81308948;81308948;81310679;81310679;81310679;81310679;81310688;81311643;81311643;81311643;81311643;813…	81293152;81293152;81293152;81293152;81293152;81304715;81304715;81304715;81304715;81304715;81305278;81305278;81305291;81305278;81305278;81305829;81305829;81305829;81305829;81305829;81306425;81306425;81306425;81306425;81306425;81307636;81307636;81307636;81307636;81307636;81309247;81309247;81309130;81309247;81309247;81310884;81310884;81310884;81310884;81310884;81311726;81311726;81311726;81311726;813…	+;+;+;+;+;+;+;+;+;+;+;+;+;+;+;+;+;+;+;+;+;+;+;+;+;+;+;+;+;+;+;+;+;+;+;+;+;+;+;+;+;+;+;+;+;+;+;+;+;+;+;+;+;+;+;+;+;+;+;+;+;+;+;+;+;+;+;+;+;+;+;+;+;+;+;+;+;+;+;+;+;+;+;+;+;+;+;+;+;+;+;+;+;+;+;+;+;+;+;+	5730	8.54985	8.85655	9.18316	9.34432	9.6522	9.8551	8.64608	8.96125	9.01707	9.25689	8.9384	8.09574
Cactin	10;10;10;10;10;10;10;10;10	81321103;81322438;81323121;81323619;81323910;81324303;81324869;81325090;81325464	81321446;81323005;81323266;81323781;81324024;81324495;81324988;81325376;81326251	+;+;+;+;+;+;+;+;+	2724	36.8086	35.7344	34.7382	38.4906	39.6315	38.7564	35.9595	34.7547	36.0591	34.2276	33.6877	34.3067
Tbxa2r	10;10;10	81328732;81332392;81334459	81328917;81333255;81335171	+;+;+	1763	0.0182577	0	0	0.0357509	0.018165	0.0168493	0	0.0764946	0	0.0359883	0	0
Gipc3	10;10;10;10;10;10	81337762;81338197;81340264;81341188;81341491;81343078	81338034;81338278;81340376;81341368;81341676;81343266	-;-;-;-;-;-	1024	0.314339	0.43041	0.264877	0.430861	0.50039	0.464145	0.584467	0.263398	0.365188	0.495682	0.329707	0.450587
Hmg20b	10;10;10;10;10;10;10;10;10;10;10;10;10;10;10;10;10;10;10;10;10;10;10;10;10;10;10;10;10;10;10;10;10;10;10;10;10;10;10;10;10;10;10;10;10;10;10;10;10;10;10;10;10;10;10;10;10;10;10;10;10;10;10;10;10;10;10;10;10;10;10;10;10;10;10;10;10;10;10;10;10;10;10	81346048;81346051;81346051;81346051;81346051;81346052;81346052;81346232;81346560;81346560;81346560;81346560;81346560;81346560;81346560;81346759;81346841;81346841;81346841;81346841;81346841;81346841;81346997;81346998;81347436;81347436;81347436;81347436;81347436;81347436;81347436;81347436;81347436;81347986;81347986;81347986;81347986;81347986;81347986;81347986;81347986;81348496;81348496;81348496;813…	81346477;81346477;81346477;81346477;81346477;81346477;81346112;81346477;81346730;81346692;81346692;81346692;81346692;81346692;81346692;81347056;81347056;81347056;81347056;81347056;81347056;81347056;81347056;81347056;81347922;81347508;81347562;81347508;81347508;81347508;81347508;81347508;81347508;81348032;81348032;81348032;81348032;81348032;81348032;81348032;81348032;81348616;81348616;81348616;813…	-;-;-;-;-;-;-;-;-;-;-;-;-;-;-;-;-;-;-;-;-;-;-;-;-;-;-;-;-;-;-;-;-;-;-;-;-;-;-;-;-;-;-;-;-;-;-;-;-;-;-;-;-;-;-;-;-;-;-;-;-;-;-;-;-;-;-;-;-;-;-;-;-;-;-;-;-;-;-;-;-;-;-	3149	18.0005	17.3952	18.2603	18.7245	18.4075	17.2534	17.9183	17.2269	19.9901	17.8112	17.669	19.1607
Mfsd12	10;10;10;10;10;10;10;10;10;10;10;10;10	81357491;81357552;81360082;81360122;81361099;81361099;81361314;81362025;81362205;81362688;81362933;81363553;81363770	81357886;81357886;81360292;81360292;81361232;81361237;81361499;81362117;81362297;81362858;81363027;81363683;81366225	+;+;+;+;+;+;+;+;+;+;+;+;+	3971	7.88699	8.33215	7.9574	5.38864	5.24206	5.28875	9.43652	10.511	11.2927	9.26705	9.20783	9.7155
4930404N11Rik	10;10;10;10;10;10;10;10;10;10;10;10	81363067;81363923;81364024;81364047;81364542;81364542;81364542;81364542;81364742;81364742;81365704;81365704	81364162;81364236;81364236;81364265;81364876;81364980;81364667;81364667;81364980;81364854;81365790;81365816	-;-;-;-;-;-;-;-;-;-;-;-	1751	6.43399	6.67025	6.58336	3.94155	4.7187	4.69924	8.56403	8.54909	9.7884	7.42816	7.61622	8.41197
Fzr1	10;10;10;10;10;10;10;10;10;10;10;10;10;10;10;10;10;10;10;10;10;10;10;10;10;10;10;10;10;10;10;10;10;10;10;10;10;10;10;10;10;10;10;10;10;10;10;10;10;10;10;10;10;10;10	81366222;81367098;81367372;81367509;81367641;81367641;81367641;81367641;81368131;81368131;81368131;81368131;81368276;81368523;81368523;81368523;81368523;81369074;81369074;81369074;81369074;81369338;81369338;81369338;81369338;81369971;81369971;81369971;81370198;81370198;81370198;81370465;81370465;81370465;81370697;81370697;81370697;81370697;81370955;81370955;81370955;81370955;81371095;81371095;813…	81367550;81367550;81367550;81367550;81367733;81367733;81367733;81367733;81368235;81368235;81368235;81368235;81368756;81370036;81368756;81368596;81368756;81369258;81369258;81369258;81369258;81369541;81369440;81369440;81369440;81370036;81370036;81370036;81370381;81370381;81370381;81370547;81370547;81370547;81370824;81370824;81370824;81370824;81371018;81371018;81371018;81371018;81371220;81371220;813…	-;-;-;-;-;-;-;-;-;-;-;-;-;-;-;-;-;-;-;-;-;-;-;-;-;-;-;-;-;-;-;-;-;-;-;-;-;-;-;-;-;-;-;-;-;-;-;-;-;-;-;-;-;-;-	4488	3.77969	4.02636	3.4977	4.15698	4.45267	4.01763	3.88209	3.73359	3.61065	4.08562	3.88925	3.49547
Dohh	10;10;10;10;10;10;10;10;10;10;10;10;10;10;10;10;10;10;10;10;10;10;10;10;10;10;10;10;10;10;10	81384428;81384459;81384466;81384467;81384895;81385621;81385719;81385719;81385719;81385719;81385719;81386413;81386413;81386413;81386413;81387240;81387240;81387240;81387240;81387317;81387707;81387707;81389005;81390329;81390359;81390359;81390359;81390789;81390789;81390789;81390789	81384578;81384626;81384578;81384578;81385097;81386047;81386101;81385994;81386047;81386047;81386047;81386489;81386489;81386489;81386489;81387681;81387451;81387480;81387480;81387480;81387918;81388352;81389130;81390584;81390584;81390584;81390584;81391135;81391267;81390858;81391560	+;+;+;+;+;+;+;+;+;+;+;+;+;+;+;+;+;+;+;+;+;+;+;+;+;+;+;+;+;+;+	3202	11.3292	9.88095	10.3344	10.1669	11.6618	11.5871	9.53255	10.0661	10.0534	10.0065	10.1855	10.8073
Smim24	10;10;10;10;10;10;10;10;10;10	81393051;81393627;81393654;81393784;81394088;81394088;81394093;81394776;81394776;81394776	81393159;81393895;81393895;81393895;81394150;81394150;81394150;81395392;81395141;81395392	+;+;+;+;+;+;+;+;+;+	1058	0.578051	0.2678	0.73705	0.625522	0.90808	0.561536	0.565685	0.732935	0.500724	0.569707	0.606313	0.536747
Nfic	10;10;10;10;10;10;10;10;10;10;10;10;10;10;10;10;10;10;10;10;10;10;10;10;10;10;10;10;10;10;10;10;10;10;10;10;10;10;10;10;10;10;10	81396186;81399138;81399138;81399196;81400509;81400769;81400953;81403352;81403352;81403352;81404824;81404824;81404824;81404824;81404824;81406089;81406089;81406089;81407555;81407555;81407555;81407555;81407555;81408106;81408106;81408106;81408106;81408335;81408335;81408335;81408335;81409611;81409611;81409611;81409611;81420267;81420267;81420267;81420267;81427076;81427076;81427076;81430786	81401071;81401071;81401071;81399625;81400554;81401071;81401071;81403428;81403428;81403428;81405008;81405008;81405008;81405008;81405008;81406214;81406214;81406214;81407679;81407641;81407679;81407679;81407679;81408229;81408229;81408229;81408229;81408409;81408409;81408409;81408409;81409682;81409682;81409682;81409682;81420798;81420798;81420798;81420798;81427173;81427114;81427187;81431005	-;-;-;-;-;-;-;-;-;-;-;-;-;-;-;-;-;-;-;-;-;-;-;-;-;-;-;-;-;-;-;-;-;-;-;-;-;-;-;-;-;-;-	6534	2.55674	2.49095	2.78644	1.98231	2.36242	2.3777	2.61051	2.59545	2.65651	2.68005	2.71274	2.80289
Celf5	10;10;10;10;10;10;10;10;10;10;10;10;10;10;10;10;10;10;10;10;10;10;10;10;10;10;10;10;10;10;10;10;10;10;10;10;10;10;10;10;10;10;10;10;10;10;10;10;10;10;10;10;10;10;10;10;10;10;10;10;10;10;10;10;10	81459227;81459228;81460930;81461548;81462669;81462669;81462669;81462669;81464340;81464340;81464340;81464340;81465967;81465967;81465967;81465967;81466925;81466925;81466925;81466925;81467015;81467156;81467156;81467156;81467156;81467156;81467507;81467759;81467985;81467985;81467985;81467985;81467985;81469444;81469444;81469444;81469444;81469444;81469444;81469444;81469445;81470629;81470629;81470629;814…	81462341;81462341;81462341;81462341;81462771;81462771;81462771;81462771;81464420;81464420;81464420;81464420;81466029;81466029;81466029;81466029;81467071;81467071;81467071;81467071;81467071;81467297;81467297;81467297;81467297;81467297;81468131;81468131;81468131;81468131;81468131;81468131;81468131;81469523;81469523;81469523;81469523;81469523;81469523;81469523;81469523;81470757;81470807;81470757;814…	-;-;-;-;-;-;-;-;-;-;-;-;-;-;-;-;-;-;-;-;-;-;-;-;-;-;-;-;-;-;-;-;-;-;-;-;-;-;-;-;-;-;-;-;-;-;-;-;-;-;-;-;-;-;-;-;-;-;-;-;-;-;-;-;-	6668	0.1062	0.11331	0.096608	0.0519884	0.0240139	0.089098	0.124661	0.171912	0.158898	0.152243	0.116456	0.149038
Ncln	10;10;10;10;10;10;10;10;10;10;10;10;10;10;10;10;10;10;10;10;10;10;10;10;10;10;10;10;10;10;10;10;10;10;10;10;10;10;10;10;10;10;10;10;10;10;10;10;10;10;10;10;10;10;10;10	81486249;81486457;81487098;81487290;81487340;81487380;81487680;81487680;81487680;81487680;81487680;81487680;81487847;81487847;81487847;81487847;81487847;81487847;81488195;81488195;81488195;81488195;81488195;81488195;81488226;81488428;81488428;81488428;81488428;81488549;81488549;81488549;81488549;81488549;81489802;81489802;81489802;81490227;81490227;81490227;81490925;81491170;81491170;81491977;814…	81487605;81487605;81487605;81487584;81487605;81487605;81487758;81487758;81487758;81487758;81487758;81487758;81487900;81487900;81487900;81487900;81487900;81487900;81488358;81488355;81488217;81488397;81488355;81488358;81488466;81488466;81488466;81488466;81488466;81488641;81488636;81488643;81488636;81488636;81490120;81490120;81490120;81490268;81490315;81490315;81491273;81491273;81491273;81492055;814…	-;-;-;-;-;-;-;-;-;-;-;-;-;-;-;-;-;-;-;-;-;-;-;-;-;-;-;-;-;-;-;-;-;-;-;-;-;-;-;-;-;-;-;-;-;-;-;-;-;-;-;-;-;-;-;-	3465	4.90489	4.70631	5.22508	6.03912	6.31257	5.40953	4.95147	5.87702	4.36188	5.42919	5.22264	4.43527
S1pr4	10	81497745	81500132	-	2388	0.107834	0.0527327	0.0567911	0.0791819	0.0268216	0.0497576	0.111389	0.056474	0.130497	0.0265692	0.0565528	0
Gna15	10;10;10;10;10;10;10;10;10;10;10;10;10;10	81502306;81502313;81503087;81507928;81507928;81507928;81509286;81509286;81511997;81511997;81512411;81512411;81514237;81523810	81503105;81503105;81503105;81508173;81508081;81508081;81509415;81509415;81512125;81512125;81512639;81512565;81514421;81524225	-;-;-;-;-;-;-;-;-;-;-;-;-;-	2135	3.15099	2.96382	3.17605	3.17358	2.625	2.7827	3.81554	3.5531	4.56859	2.91234	3.70038	4.12277
Gna11	10;10;10;10;10;10;10;10;10;10;10;10	81528724;81530287;81531092;81531092;81531322;81531322;81532396;81533133;81533252;81535080;81535080;81544792	81530985;81530985;81531245;81531245;81532015;81531451;81532524;81533406;81533406;81535133;81535264;81545190	-;-;-;-;-;-;-;-;-;-;-;-	4097	1.50846	1.06039	1.63025	2.07686	1.81347	1.4356	1.93963	1.86803	1.90156	1.40151	1.57397	1.43806
Aes	10;10;10;10;10;10;10	81559494;81561219;81564095;81564673;81564848;81565292;81565472	81559668;81561316;81564158;81564717;81564910;81565366;81566362	+;+;+;+;+;+;+	1411	26.6221	26.3944	25.8547	29.3703	34.3627	28.8842	27.8063	27.1918	27.2977	26.9348	27.2776	28.0468
Tle2	10;10;10;10;10;10;10;10;10;10;10;10;10;10;10;10;10;10;10;10;10;10;10;10;10;10;10;10;10;10;10;10;10;10;10;10;10;10;10;10;10;10;10;10;10;10;10;10;10;10;10;10;10;10;10;10;10;10;10;10;10;10;10;10;10;10;10;10;10;10;10;10;10;10;10;10;10;10;10;10;10;10;10;10;10;10;10;10;10;10;10;10;10;10;10;10;10;10;10;10;10;10;10;10;10;10;10;10;10;10;10;10;10;10;10;10;10;10;10;10;10;10;10;10;10;10;10;10;10;10;10;10;10;…	81574561;81574734;81574739;81575260;81575262;81575331;81575417;81575499;81575532;81575578;81575578;81575805;81575805;81575805;81575805;81575805;81575805;81575805;81575805;81575805;81576236;81576236;81576236;81576236;81576236;81576236;81576236;81576236;81576529;81576598;81576598;81576598;81576598;81576598;81576598;81576598;81577629;81577629;81577629;81577629;81577629;81577629;81577689;81580257;815…	81575691;81574948;81574948;81575691;81575691;81575691;81575691;81575691;81575691;81575691;81575691;81575902;81575902;81575902;81575902;81575902;81575902;81575902;81575902;81575832;81576299;81576299;81576299;81576299;81576299;81576299;81576299;81576299;81576642;81576642;81576718;81576642;81576642;81576642;81576642;81576642;81577691;81577691;81577691;81577691;81577691;81577691;81577691;81580667;815…	+;+;+;+;+;+;+;+;+;+;+;+;+;+;+;+;+;+;+;+;+;+;+;+;+;+;+;+;+;+;+;+;+;+;+;+;+;+;+;+;+;+;+;+;+;+;+;+;+;+;+;+;+;+;+;+;+;+;+;+;+;+;+;+;+;+;+;+;+;+;+;+;+;+;+;+;+;+;+;+;+;+;+;+;+;+;+;+;+;+;+;+;+;+;+;+;+;+;+;+;+;+;+;+;+;+;+;+;+;+;+;+;+;+;+;+;+;+;+;+;+;+;+;+;+;+;+;+;+;+;+;+;+;+;+;+;+;+;+;+;+;+;+;+;+;+;+;+;+;+;+;+;+;+;+;+;+;+;+	6221	0.0620897	0.020242	0.0326999	0.0303949	0.041183	0.06685	0.042758	0.0758737	0.0350649	0.0101989	0.00542711	0.0399368
Tle6	10;10;10;10;10;10;10;10;10;10;10;10;10;10;10;10;10;10;10;10;10;10;10;10;10;10;10;10;10;10;10;10;10;10;10;10;10;10;10;10;10;10;10;10;10;10;10;10;10;10;10;10;10;10;10;10;10;10;10;10;10;10;10;10;10;10;10;10;10;10;10;10;10;10;10;10;10;10;10;10;10;10;10;10;10;10;10;10;10;10;10;10;10;10;10	81590904;81590904;81590905;81590905;81590905;81590907;81591133;81591260;81591260;81591260;81591260;81591260;81591260;81591886;81591886;81591886;81591886;81591886;81591886;81591886;81592713;81592713;81592713;81592713;81592713;81592713;81592713;81593919;81593995;81593995;81593995;81593995;81593995;81594239;81594327;81594327;81594327;81594327;81594327;81594327;81595208;81595208;81595208;81595208;815…	81591139;81591139;81591139;81591139;81591139;81591139;81591336;81591336;81591336;81591336;81591336;81591336;81591336;81592039;81592039;81592039;81592039;81592039;81592039;81592039;81592818;81592854;81592854;81592715;81592854;81592854;81592854;81594242;81594242;81594242;81594242;81594242;81594242;81594585;81594585;81594585;81594585;81594585;81594585;81594585;81595244;81595245;81595245;81595245;815…	-;-;-;-;-;-;-;-;-;-;-;-;-;-;-;-;-;-;-;-;-;-;-;-;-;-;-;-;-;-;-;-;-;-;-;-;-;-;-;-;-;-;-;-;-;-;-;-;-;-;-;-;-;-;-;-;-;-;-;-;-;-;-;-;-;-;-;-;-;-;-;-;-;-;-;-;-;-;-;-;-;-;-;-;-;-;-;-;-;-;-;-;-;-;-	3088	0.698387	0.601491	1.16381	0.775614	0.632617	0.606034	0.624509	0.829773	0.7165	0.462294	0.666931	0.666632
BC025920	10;10;10;10;10;10;10;10;10;10;10	81606270;81606303;81606876;81606883;81606883;81607025;81608110;81608139;81608139;81614232;81620542	81606390;81606390;81606984;81607057;81607057;81609809;81609545;81609545;81609836;81614293;81620703	+;+;+;+;+;+;+;+;+;+;+	3306	1.64544	1.79975	1.32295	1.468	1.58865	1.48257	1.27729	1.41754	1.63072	1.67926	1.53185	1.66404
Sirt6	10;10;10;10;10;10;10;10;10;10;10;10;10;10;10;10;10;10;10;10;10;10	81621785;81621787;81622408;81622749;81622749;81623992;81623992;81624147;81624147;81625057;81625057;81625527;81625716;81625716;81625779;81626490;81626490;81626490;81626490;81626892;81627472;81627472	81622078;81622679;81622679;81622872;81622872;81624072;81624072;81624242;81624242;81625116;81625116;81625898;81625898;81625898;81625898;81627257;81626617;81626617;81626617;81627320;81627797;81627566	-;-;-;-;-;-;-;-;-;-;-;-;-;-;-;-;-;-;-;-;-;-	2785	1.87236	1.83123	1.83826	2.17263	2.12733	2.26123	1.75501	1.86431	1.44344	1.6289	1.95177	1.2999
Ankrd24	10;10;10;10;10;10;10;10;10;10;10;10;10;10;10;10;10;10;10;10;10;10;10;10;10;10;10;10;10;10;10;10;10;10;10;10;10;10;10;10;10;10;10;10;10;10;10;10;10;10;10;10;10;10;10;10;10;10;10;10;10;10;10;10;10;10;10;10;10;10;10;10;10;10;10;10;10;10;10;10;10;10;10;10;10;10;10;10;10;10;10;10;10;10;10;10;10;10;10;10;10	81628540;81628579;81628635;81628706;81628740;81629549;81629549;81629549;81629549;81633699;81633703;81633703;81633709;81633709;81634539;81634667;81634667;81634667;81634667;81634865;81634865;81634865;81634865;81634865;81634865;81635070;81635070;81635070;81635070;81635070;81635084;81635688;81635688;81635688;81635688;81635688;81635688;81636369;81636369;81636369;81636369;81636369;81636369;81638069;816…	81628640;81628640;81628640;81628925;81628925;81629742;81629748;81629748;81629747;81633755;81633755;81633755;81633755;81633755;81634753;81634753;81634753;81634753;81634753;81634995;81634995;81634995;81634995;81634985;81634995;81635158;81635158;81635158;81635158;81635158;81635158;81635898;81635752;81635752;81635752;81636426;81635752;81636426;81636426;81636421;81636426;81636426;81636426;81638139;816…	+;+;+;+;+;+;+;+;+;+;+;+;+;+;+;+;+;+;+;+;+;+;+;+;+;+;+;+;+;+;+;+;+;+;+;+;+;+;+;+;+;+;+;+;+;+;+;+;+;+;+;+;+;+;+;+;+;+;+;+;+;+;+;+;+;+;+;+;+;+;+;+;+;+;+;+;+;+;+;+;+;+;+;+;+;+;+;+;+;+;+;+;+;+;+;+;+;+;+;+;+	8142	2.48272	2.83418	2.42352	3.41	3.42197	3.49152	2.19296	1.69776	1.99408	2.50532	2.19358	2.47165
Gm10778	10;10;10;10;10;10;10	81649059;81661998;81661998;81662325;81662325;81662923;81662923	81649166;81662124;81662124;81662385;81662385;81667361;81664231	+;+;+;+;+;+;+	4735	1.3188	1.68211	1.38195	1.49752	1.71792	1.43037	1.60104	1.75873	1.42157	1.89605	1.4118	1.16184
Zfp433	10;10;10;10;10;10;10;10;10;10;10;10;10;10	81704825;81704878;81718469;81718919;81718919;81718919;81719245;81719245;81719245;81719857;81719857;81719857;81721483;81726618	81704900;81704900;81718616;81719045;81719045;81719045;81719305;81719305;81719305;81721468;81720268;81721976;81722146;81726686	+;+;+;+;+;+;+;+;+;+;+;+;+;+	2771	0.847979	1.29516	0.783066	1.31926	1.00547	0.696804	0.887938	0.839529	0.787221	0.847186	0.877252	1.02468
Gm3055	10;10	81745983;81747377	81746575;81747503	-;-	720	0	0.0874483	0	0	0	0	0	0	0	0	0	0
Gm4767	10;10;10;10;10;10;10	81812186;81821127;81821127;81821454;81821454;81822052;81822052	81812283;81821253;81821253;81821514;81821514;81826490;81823360	+;+;+;+;+;+;+	4725	0.415553	0.419752	0.48076	0.560256	0.332111	0.471512	0.415181	0.378179	0.428693	0.523692	0.543051	0.353046
Zfp873	10;10;10;10;10;10;10;10;10;10;10;10	82048123;82048143;82058370;82058370;82058417;82058683;82059260;82059517;82059517;82059517;82060259;82064189	82048229;82048229;82058496;82058496;82058496;82058743;82061584;82061329;82061586;82061581;82061348;82064745	+;+;+;+;+;+;+;+;+;+;+;+	3179	1.05303	0.732817	1.04518	1.09046	1.14843	0.915734	0.491581	0.869654	0.686188	0.678581	0.520396	0.703373
Zfp938	10;10;10;10;10;10;10;10	82224850;82224854;82227445;82227531;82227799;82227799;82241171;82241171	82226593;82226593;82227591;82227591;82227925;82227925;82241273;82241280	-;-;-;-;-;-;-;-	2128	2.01177	1.74568	2.34207	2.19179	2.46809	2.41495	2.49998	1.90122	2.44557	2.48959	1.99907	1.28427
4932415D10Rik	10	82282116	82285278	-	3163	0.0407061	0.0398121	0.0428762	0.0199269	0.0607492	0	0.0840966	0.0426367	0.0591136	0.0401185	0.0426962	0.0673268
Gm4924	10;10;10;10;10;10;10;10;10;10;10;10;10;10;10;10;10;10;10;10;10;10;10;10;10	82354255;82354259;82354296;82354316;82368571;82368571;82368571;82368571;82368898;82368898;82368898;82368898;82376561;82378593;82383763;82383763;82383763;82400754;82400754;82400754;82403971;82403971;82409434;82422000;82422000	82354381;82354381;82354381;82354381;82368697;82368697;82368697;82368697;82368958;82368958;82368958;82368958;82379636;82381237;82383844;82383844;82383844;82400986;82400986;82400846;82404029;82404029;82409486;82422882;82422208	+;+;+;+;+;+;+;+;+;+;+;+;+;+;+;+;+;+;+;+;+;+;+;+;+	6302	1.0726	1.06903	0.989907	1.38019	1.02651	1.04171	1.09214	1.04858	0.914805	0.94134	1.15183	1.0588
1190007I07Rik	10;10;10;10;10;10;10;10;10;10;10;10;10	82619851;82619851;82619942;82620026;82622361;82622708;82622708;82622708;82622708;82622965;82622965;82623094;82623153	82620217;82620217;82620217;82620217;82622824;82622824;82622824;82622824;82622926;82623137;82623196;82623190;82623228	-;-;-;-;-;-;-;-;-;-;-;-;-	1197	0.806725	0.473405	0.538164	1.00046	0.936402	0.76931	0.416663	0.337995	0.546714	0.583058	0.676933	0.681976
Tdg	10;10;10;10;10;10;10;10;10;10;10;10;10;10;10;10;10;10;10;10;10;10;10;10;10;10;10;10;10;10;10;10;10;10;10;10;10;10;10;10;10;10;10;10;10;10;10;10;10;10;10;10;10;10;10;10;10;10	82629828;82629859;82629876;82630667;82638701;82638701;82638701;82638701;82640418;82641162;82641316;82641316;82641316;82641440;82641441;82642021;82642021;82642021;82642021;82642021;82642021;82644024;82644170;82644170;82644170;82644170;82644170;82644170;82644438;82644451;82644451;82644451;82644451;82644478;82644615;82644615;82644615;82644615;82644615;82644615;82644615;82646905;82647222;82647222;826…	82629939;82630038;82630038;82630767;82638876;82638876;82638876;82638876;82641322;82641557;82641557;82641557;82641557;82641557;82641557;82642090;82642090;82642090;82642090;82642090;82642090;82644305;82644305;82644305;82644305;82644289;82644305;82644305;82644533;82644533;82644533;82644533;82644533;82644533;82644661;82644709;82644709;82644709;82644709;82644709;82644709;82647393;82647601;82647393;826…	+;+;+;+;+;+;+;+;+;+;+;+;+;+;+;+;+;+;+;+;+;+;+;+;+;+;+;+;+;+;+;+;+;+;+;+;+;+;+;+;+;+;+;+;+;+;+;+;+;+;+;+;+;+;+;+;+;+	5374	3.43805	3.4387	3.00306	4.07564	4.2251	3.7256	3.14925	2.98629	2.99798	3.11097	3.21663	3.13712
Glt8d2	10;10;10;10;10;10;10;10;10;10;10;10;10;10;10;10;10;10;10;10;10;10;10;10;10;10;10;10;10;10;10;10;10;10;10	82650433;82651308;82651561;82652543;82652868;82652868;82652868;82652868;82654682;82654682;82654772;82659513;82659513;82659513;82660730;82660730;82660730;82662166;82662166;82662166;82664625;82664625;82664637;82669279;82670278;82670278;82670278;82670278;82672057;82672057;82672057;82690489;82690489;82690489;82690489	82651518;82651518;82652070;82652748;82653199;82652980;82652980;82652980;82654848;82654848;82654848;82659625;82659625;82659625;82660814;82660814;82660814;82662283;82662283;82662283;82664796;82664796;82664796;82672100;82670468;82670370;82670370;82670370;82672100;82672100;82672100;82690617;82690629;82690617;82690650	-;-;-;-;-;-;-;-;-;-;-;-;-;-;-;-;-;-;-;-;-;-;-;-;-;-;-;-;-;-;-;-;-;-;-	5773	0.0557567	0.0436257	0.0234916	0.0436714	0.0221895	0.0617466	0.0287976	0.0350407	0.0323881	0.0109904	0.0467861	0.024592
Hcfc2	10;10;10;10;10;10;10;10;10;10;10;10;10;10;10;10;10;10;10;10;10;10;10;10;10;10;10;10;10;10	82696160;82699007;82699211;82700919;82700919;82700919;82702443;82702443;82702443;82709009;82709009;82709964;82709964;82711835;82711835;82712050;82712050;82723619;82724344;82728253;82728349;82732603;82732603;82734350;82734350;82738279;82738279;82738980;82738980;82741281	82696207;82699306;82699306;82701067;82701067;82701067;82702603;82702603;82702603;82709057;82709217;82710048;82710048;82711941;82711941;82712230;82712238;82723786;82724396;82728427;82728427;82732676;82732676;82734481;82734481;82738464;82738464;82741395;82739265;82742428	+;+;+;+;+;+;+;+;+;+;+;+;+;+;+;+;+;+;+;+;+;+;+;+;+;+;+;+;+;+	5485	3.77927	4.09803	4.29599	3.97593	3.97028	3.74768	3.75234	3.87861	3.69294	3.75941	3.87786	3.72719
Nfyb	10;10;10;10;10;10;10;10;10;10;10;10;10;10;10;10;10;10;10;10;10;10;10;10;10;10;10;10	82748701;82749287;82750474;82750738;82751166;82751384;82751384;82752407;82752407;82752416;82752518;82754965;82754965;82754965;82755068;82756702;82756702;82756702;82756702;82756702;82761833;82761833;82761833;82761833;82763459;82763459;82764004;82764004	82750447;82752604;82750817;82750817;82751465;82751659;82751465;82752550;82752604;82752604;82752604;82755095;82755095;82755095;82755095;82756795;82757307;82756795;82756795;82756795;82761913;82761913;82761913;82761913;82763663;82763646;82764101;82764144	-;-;-;-;-;-;-;-;-;-;-;-;-;-;-;-;-;-;-;-;-;-;-;-;-;-;-;-	5068	20.648	21.3997	20.0295	20.7505	19.4374	20.6026	18.698	18.8799	20.7895	21.1262	19.6923	19.455
Txnrd1	10;10;10;10;10;10;10;10;10;10;10;10;10;10;10	82859206;82860524;82874613;82875624;82877266;82879206;82879750;82881723;82883914;82884485;82884942;82885186;82887173;82890384;82895977	82859300;82860630;82874735;82875696;82877385;82879348;82879865;82881948;82884006;82884561;82885098;82885293;82887268;82890518;82897724	+;+;+;+;+;+;+;+;+;+;+;+;+;+;+	3417	105.684	111.378	108.083	106.966	105.072	105.477	107.592	97.0305	101.86	105.838	106.948	106.062
Eid3	10	82866626	82867930	+	1305	6.09235	6.10329	5.68969	3.98458	4.04913	4.96226	6.34419	7.6214	6.25642	6.19888	6.18324	6.41855
Gm4799	10	82954344	82955000	+	657	0.391943	0.191668	0.206419	0	0.194977	0.452135	0.30365	0	0.284591	0.289714	0	0.216088
Chst11	10;10;10	82985498;83092069;83190945	82985982;83092154;83195900	+;+;+	5527	0.139772	0.0683512	0.122686	0.0513171	0.0579427	0.0859932	0.0842221	0.103701	0.0732975	0.0688771	0.134388	0.128433
Slc41a2	10;10;10;10;10;10;10;10;10;10;10;10;10;10;10;10;10;10;10	83230848;83254783;83256011;83281370;83283722;83297154;83301016;83301162;83304304;83304304;83313415;83316055;83316215;83316342;83316572;83322839;83335202;83337226;83337760	83233750;83254931;83256142;83281449;83283869;83297300;83301306;83301306;83304375;83304375;83313522;83316789;83316789;83316789;83316789;83322883;83335402;83337440;83337882	-;-;-;-;-;-;-;-;-;-;-;-;-;-;-;-;-;-;-	5349	0.655922	0.670944	0.722582	0.777697	0.772335	0.877441	0.634038	0.598789	0.815625	0.515977	0.908905	0.663534
D10Wsu102e	10;10;10;10	83360221;83362047;83364379;83365704	83360373;83362133;83364515;83488505	+;+;+;+	123179	0.672882	0.657593	0.67022	0.614789	0.630209	0.624834	0.65512	0.704796	0.676741	0.670122	0.663022	0.649749
Aldh1l2	10;10;10;10;10;10;10;10;10;10;10;10;10;10;10;10;10;10;10;10;10;10;10;10;10;10;10;10;10;10;10;10;10;10;10;10;10;10;10;10;10;10;10;10;10;10;10;10;10;10;10;10;10;10;10;10;10;10;10;10;10;10;10;10;10;10;10;10;10;10;10;10;10;10;10;10;10;10;10;10;10	83487450;83489429;83492475;83492475;83493337;83493429;83493429;83494740;83494742;83495869;83495869;83495869;83497472;83497472;83497472;83499829;83499839;83499839;83499839;83501894;83501894;83501894;83501894;83502442;83502442;83502442;83502442;83503942;83503942;83503942;83503942;83503992;83504126;83504126;83504126;83504126;83506598;83506598;83506598;83506598;83506598;83508015;83508015;83508015;835…	83490634;83490634;83492674;83492674;83493534;83493534;83493534;83496091;83496034;83496017;83496034;83496034;83497502;83497570;83497570;83499938;83499938;83499938;83499938;83501987;83501987;83501987;83501987;83502529;83502529;83502529;83502529;83504196;83504047;83504047;83504047;83504047;83504196;83504196;83504196;83504196;83506748;83506748;83506748;83506748;83506748;83508142;83508120;83508142;835…	-;-;-;-;-;-;-;-;-;-;-;-;-;-;-;-;-;-;-;-;-;-;-;-;-;-;-;-;-;-;-;-;-;-;-;-;-;-;-;-;-;-;-;-;-;-;-;-;-;-;-;-;-;-;-;-;-;-;-;-;-;-;-;-;-;-;-;-;-;-;-;-;-;-;-;-;-;-;-;-;-	7503	31.1287	34.75	31.3331	42.561	41.1591	37.7858	27.4178	22.8991	24.0023	29.7111	28.8123	29.1631
A230046K03Rik	10;10;10;10;10;10;10;10;10;10;10;10;10;10;10;10;10;10;10;10;10;10;10;10;10;10;10;10;10;10;10;10;10	83543941;83546785;83549462;83549599;83550264;83550881;83554734;83555573;83556013;83556803;83558598;83558818;83560366;83564411;83569968;83571353;83572093;83572358;83573776;83574443;83576017;83576675;83579482;83580257;83581257;83583255;83585818;83586634;83588157;83590291;83590987;83591689;83594171	83544102;83546924;83549515;83549664;83550309;83550948;83554816;83555615;83556116;83556923;83558721;83558945;83560526;83564537;83570093;83571460;83572239;83572437;83573881;83574559;83576185;83576829;83579556;83580361;83581391;83583363;83585884;83586720;83588304;83590387;83591183;83591788;83596469	+;+;+;+;+;+;+;+;+;+;+;+;+;+;+;+;+;+;+;+;+;+;+;+;+;+;+;+;+;+;+;+;+	5854	19.2723	19.7633	19.4078	16.161	16.3407	17.6994	17.8403	18.0266	18.9404	17.9265	19.7705	17.8614
Appl2	10;10;10;10;10;10;10;10;10;10;10;10;10;10;10;10;10;10;10;10;10;10;10;10;10;10;10;10;10;10;10;10;10;10;10;10;10;10;10;10;10;10;10;10;10;10;10;10;10;10;10;10;10;10;10;10;10;10;10;10;10;10;10;10;10;10;10;10;10;10;10;10;10;10;10;10;10;10;10;10;10;10;10;10;10;10;10;10;10;10;10;10;10;10;10;10;10;10;10;10;10;10;10;10;10;10	83600033;83600397;83600742;83601883;83601883;83601883;83601904;83602758;83602758;83602758;83602758;83602767;83602871;83603126;83603126;83603126;83603126;83603126;83603126;83605645;83605760;83605760;83605760;83605760;83605765;83608607;83608700;83608700;83608700;83608700;83608700;83608937;83608937;83608937;83608937;83608937;83608937;83610978;83610978;83610978;83610978;83610978;83610978;83611143;836…	83601041;83600827;83601041;83601930;83601930;83601930;83601930;83602898;83602898;83602898;83602898;83602898;83602898;83603162;83603384;83603162;83603130;83603162;83603162;83605934;83605934;83605934;83605934;83605934;83605934;83609095;83608752;83608752;83608752;83608752;83608752;83609095;83609095;83609095;83609095;83609008;83609095;83611102;83611066;83611268;83612900;83611199;83611066;83611199;836…	-;-;-;-;-;-;-;-;-;-;-;-;-;-;-;-;-;-;-;-;-;-;-;-;-;-;-;-;-;-;-;-;-;-;-;-;-;-;-;-;-;-;-;-;-;-;-;-;-;-;-;-;-;-;-;-;-;-;-;-;-;-;-;-;-;-;-;-;-;-;-;-;-;-;-;-;-;-;-;-;-;-;-;-;-;-;-;-;-;-;-;-;-;-;-;-;-;-;-;-;-;-;-;-;-;-	5949	10.6375	10.0969	9.64298	8.27458	8.93619	8.97799	10.1834	12.4625	11.8019	10.5852	11.0894	10.739
1500009L16Rik	10;10;10;10;10;10	83722865;83737909;83757445;83758134;83759593;83761918	83723034;83737933;83757480;83758213;83759630;83762761	+;+;+;+;+;+	1193	0	0.0527769	0	0	0	0	0	0.113043	0.0522426	0	0	0
Nuak1	10;10;10;10;10;10;10;10;10;10;10	84370905;84375296;84378092;84378092;84380747;84380747;84392256;84392256;84393992;84409616;84440115	84375387;84375387;84378224;84378224;84380866;84380866;84392388;84392321;84394143;84409736;84440597	-;-;-;-;-;-;-;-;-;-;-	5625	0.0343342	0.0223868	0.0241097	0.0336154	0.0227733	0.0316856	0.0591106	0.0599378	0.0554004	0.0676772	0.0120043	0.100956
Ckap4	10;10;10;10;10	84526305;84526636;84533447;84533447;84533998	84528777;84528777;84533871;84534062;84534036	-;-;-;-;-	3089	8.65928	7.96972	8.07821	8.73303	6.9358	7.73164	7.92223	6.76701	8.30266	9.80774	8.25197	10.0422
Tcp11l2	10;10;10;10;10;10;10;10;10;10;10;10;10;10;10;10;10;10	84576626;84576897;84584748;84584748;84587104;84587104;84589884;84589884;84591088;84591088;84594648;84594648;84594653;84604507;84604507;84604886;84608465;84613482	84577012;84577012;84585055;84585055;84587239;84587239;84590004;84590004;84591308;84591308;84595300;84594784;84594784;84604990;84604688;84605067;84608637;84614359	+;+;+;+;+;+;+;+;+;+;+;+;+;+;+;+;+;+	3438	3.26752	3.46131	2.86974	2.18163	2.17971	2.32423	3.80079	4.66793	4.32362	3.35876	4.14415	3.61325
Polr3b	10;10;10;10;10;10;10;10;10;10;10;10;10;10;10;10;10;10;10;10;10;10;10;10;10;10;10;10;10;10;10;10;10;10;10;10;10;10;10;10;10;10;10;10;10;10;10;10;10;10;10	84622292;84622293;84628250;84628250;84628483;84628483;84628627;84628627;84631785;84631785;84632455;84632455;84634901;84634901;84638055;84638055;84638134;84639096;84639742;84639742;84639742;84639742;84646796;84646796;84646796;84646796;84652674;84652674;84652674;84652674;84655945;84655945;84655945;84658125;84667322;84667322;84673328;84674557;84676883;84679746;84680366;84684177;84692797;84695555;846…	84622538;84622538;84628282;84628282;84628539;84628539;84628691;84628691;84631860;84631860;84632555;84632555;84634992;84634992;84638172;84638172;84638172;84639168;84639850;84639850;84639850;84639850;84646918;84646918;84646918;84646918;84652796;84652793;84652793;84652793;84656191;84656079;84656079;84658222;84667484;84667483;84673528;84674719;84677036;84679820;84680464;84684304;84693006;84695713;846…	+;+;+;+;+;+;+;+;+;+;+;+;+;+;+;+;+;+;+;+;+;+;+;+;+;+;+;+;+;+;+;+;+;+;+;+;+;+;+;+;+;+;+;+;+;+;+;+;+;+;+	5262	13.1946	12.9587	13.0153	16.7334	15.5012	16.7607	11.5698	10.918	11.2937	13.0645	12.4731	12.2153
Rfx4	10;10;10;10;10;10;10;10;10;10;10;10;10;10;10;10;10;10;10;10;10;10;10;10;10;10;10;10;10;10;10;10;10;10;10;10;10;10;10;10;10;10;10;10;10;10;10;10;10;10;10;10;10;10;10;10;10;10;10;10;10;10;10;10;10	84756062;84762238;84762238;84780015;84780015;84780015;84798528;84798528;84798528;84814636;84814636;84814636;84834746;84835293;84835293;84838148;84838148;84840017;84840017;84840017;84840017;84840839;84840839;84840839;84840839;84844201;84844201;84844201;84844201;84858497;84858497;84858497;84858497;84860498;84860498;84860498;84860498;84863243;84863243;84863243;84863243;84868352;84868352;84868352;848…	84756513;84762324;84762385;84780101;84780101;84780101;84798588;84798588;84798588;84814670;84814670;84814759;84834877;84835354;84835354;84838279;84838279;84840230;84840230;84840230;84840230;84840916;84840916;84840916;84840916;84844364;84844364;84844364;84844364;84858597;84858597;84858597;84858597;84860556;84860556;84860556;84860556;84863387;84863387;84863387;84863387;84868446;84868446;84868446;848…	+;+;+;+;+;+;+;+;+;+;+;+;+;+;+;+;+;+;+;+;+;+;+;+;+;+;+;+;+;+;+;+;+;+;+;+;+;+;+;+;+;+;+;+;+;+;+;+;+;+;+;+;+;+;+;+;+;+;+;+;+;+;+;+;+	4724	0.0408827	0.0133283	0.0287081	0	0.0135584	0.0251526	0.0140769	0.0142739	0	0.0134308	0	0
Ric8b	10;10;10;10;10;10;10;10;10;10;10;10;10;10;10;10;10;10;10;10;10;10;10;10;10;10;10;10;10;10;10;10;10;10;10;10;10	84917616;84917654;84917656;84925546;84925546;84925546;84937393;84947412;84947412;84947412;84958016;84958016;84958016;84958016;84969863;84969863;84969863;84969863;84970729;84970729;84970729;84970729;84980048;84980048;84980048;84980048;84992120;84992120;84992120;84992120;85001782;85008716;85009452;85015076;85015076;85015076;85015076	84917825;84917825;84917825;84925593;84925593;84925593;84937451;84948020;84948020;84948020;84958110;84958110;84958110;84958110;84970091;84970091;84970091;84970091;84970824;84970824;84970824;84970824;84980192;84980192;84980192;84980192;84992264;84992264;84992168;84992264;85001901;85008793;85009627;85018337;85016209;85016447;85016447	+;+;+;+;+;+;+;+;+;+;+;+;+;+;+;+;+;+;+;+;+;+;+;+;+;+;+;+;+;+;+;+;+;+;+;+;+	5272	1.16616	1.38537	1.17044	1.26727	1.43359	1.05366	1.35597	1.08717	1.19993	1.19746	1.15913	1.14448
Fhl4	10;10;10;10	85096287;85097981;85102144;85102296	85099488;85099488;85102495;85102495	-;-;-;-	3554	0.0543416	0.0885802	0.190795	0.124142	0.144175	0.167165	0.0748446	0.0948649	0.227977	0.196376	0.208994	0.239679
Tmem263	10;10;10;10;10;10;10	85102627;85102743;85110799;85110799;85114408;85114408;85120221	85102997;85102997;85110865;85110865;85117585;85114887;85120618	+;+;+;+;+;+;+	4014	1.68399	1.78034	1.84134	1.38965	1.89086	1.8279	1.76437	1.2851	1.48283	1.39097	1.76632	1.55622
Mterf2	10;10;10;10;10;10;10;10;10;10;10;10	85119433;85120499;85120548;85120610;85126368;85126368;85126368;85126368;85127115;85127962;85127962;85127962	85120814;85120814;85120814;85120814;85126465;85126486;85126577;85126486;85127208;85127995;85128027;85128027	-;-;-;-;-;-;-;-;-;-;-;-	1752	0.293957	0.557034	0.309628	0.0359753	0.109674	0.254326	0.322628	0.404118	0.551395	0.362142	0.462494	0.364648
Cry1	10;10;10;10;10;10;10;10;10;10;10;10;10;10;10;10;10;10;10	85131700;85133051;85133242;85143016;85143639;85143724;85144154;85144154;85146344;85146736;85147907;85148437;85148614;85148703;85151213;85151213;85151228;85157086;85184314	85132307;85133158;85133313;85143168;85143841;85143841;85144441;85144305;85146655;85146876;85147995;85148798;85148798;85148798;85151356;85151355;85151308;85157194;85185064	-;-;-;-;-;-;-;-;-;-;-;-;-;-;-;-;-;-;-	3340	6.85207	7.50275	7.49143	6.12361	6.66387	6.79486	7.90427	7.69186	7.80001	7.82644	7.07588	8.01236
Btbd11	10;10;10;10;10;10;10;10;10;10;10;10;10;10;10;10;10;10;10;10;10;10;10;10;10;10;10;10;10;10;10;10;10;10;10;10;10;10;10;10;10;10;10;10;10;10;10;10;10;10;10;10;10;10;10;10;10;10;10;10;10;10;10;10	85386814;85386827;85546442;85546442;85561505;85561505;85598401;85598411;85598725;85598725;85598725;85598725;85605810;85624903;85624903;85624903;85627197;85627197;85627197;85629212;85629212;85629212;85629515;85631088;85631088;85631088;85631293;85631293;85631293;85632089;85632089;85632089;85633684;85633684;85633684;85633684;85639573;85640503;85640503;85640503;85640503;85640503;85645203;85645488;856…	85388478;85388478;85546591;85546591;85561709;85561709;85598577;85598577;85598877;85598877;85598877;85598877;85606049;85625068;85625068;85625068;85627286;85627286;85627286;85629313;85629313;85629313;85631181;85631181;85631181;85631181;85631428;85631428;85631428;85632309;85632309;85632309;85633862;85633862;85633862;85633862;85640194;85641636;85640608;85640608;85640594;85640608;85645590;85645590;856…	+;+;+;+;+;+;+;+;+;+;+;+;+;+;+;+;+;+;+;+;+;+;+;+;+;+;+;+;+;+;+;+;+;+;+;+;+;+;+;+;+;+;+;+;+;+;+;+;+;+;+;+;+;+;+;+;+;+;+;+;+;+;+;+	10033	0.00641649	0	0	0.00628215	0.00638392	0	0.00662807	0	0	0	0	0.00707514
Pwp1	10;10;10;10;10;10;10;10;10;10;10;10;10;10;10	85871831;85874278;85874449;85876298;85876486;85878479;85879262;85879830;85882003;85882871;85884463;85885610;85885797;85887223;85888030	85872014;85874336;85874633;85876383;85876582;85878589;85879392;85879891;85882099;85882932;85884574;85885700;85885918;85887328;85889103	+;+;+;+;+;+;+;+;+;+;+;+;+;+;+	2579	42.2979	48.5343	46.4985	52.19	50.2416	51.463	43.4992	39.1795	38.9685	43.4832	42.8866	47.0388
Prdm4	10;10;10;10;10;10;10;10;10;10;10;10	85891970;85899175;85900842;85901704;85902927;85904131;85905349;85907276;85910223;85912838;85916524;85916808	85893439;85899343;85901156;85901831;85903012;85904270;85905498;85908070;85910408;85912971;85916729;85916945	-;-;-;-;-;-;-;-;-;-;-;-	3917	3.79653	3.68904	3.46227	3.87795	4.12882	4.2772	3.53973	3.28801	3.62783	4.09808	3.68047	3.58821
Ascl4	10;10;10;10	85927681;85928774;85943979;85946024	85929696;85929034;85944017;85946206	+;+;+;+	2238	7.6228	8.01805	7.98372	7.60401	7.92754	7.79133	7.47301	7.44201	6.87863	7.5411	7.70885	7.59646
Rtcb	10;10;10;10;10;10;10;10;10;10;10;10;10;10;10;10	85938637;85941899;85942488;85943209;85943815;85946191;85947177;85948860;85949466;85951355;85951355;85953437;85953437;85955719;85955719;85957615	85939119;85942018;85942598;85943397;85943990;85946350;85947333;85949622;85949622;85951454;85951454;85953504;85953504;85955779;85955797;85957823	-;-;-;-;-;-;-;-;-;-;-;-;-;-;-;-	2615	67.1339	66.7069	67.29	68.0783	68.5199	69.3047	61.922	61.886	63.2192	64.5149	64.4513	63.3027
Bpifc	10;10;10;10;10;10;10;10;10;10;10;10;10;10;10;10;10;10;10;10	85959340;85961993;85962994;85965223;85975372;85976194;85977701;85979177;85981246;85988719;85990983;85991154;85993328;85995901;85995945;86000516;86000516;86009343;86011785;86011785	85960541;85962069;85963057;85965265;85975439;85976364;85977754;85979353;85981337;85988779;85991046;85991309;85993456;85996065;85996065;86000639;86000639;86009432;86011856;86011895	-;-;-;-;-;-;-;-;-;-;-;-;-;-;-;-;-;-;-;-	2848	0.0226042	0	0.0238092	0.0221309	0.0224894	0	0	0	0.0218839	0.0891114	0.0237093	0
Fbxo7	10;10;10;10;10;10;10;10;10;10;10;10;10;10;10;10;10;10;10;10;10;10;10;10;10;10;10;10;10;10;10;10;10;10;10;10;10;10;10;10;10;10;10;10;10;10;10	86021972;86021987;86022019;86022189;86022197;86024416;86024416;86024568;86024568;86029009;86029009;86029009;86029009;86029009;86030928;86030928;86030928;86030928;86032971;86033234;86033234;86033234;86033234;86033234;86042452;86042922;86042922;86042922;86042922;86042922;86044423;86044423;86044423;86044423;86044423;86044423;86046773;86046773;86046773;86046773;86046773;86046773;86047722;86047722;860…	86022144;86022144;86022144;86022330;86022330;86024710;86024710;86024710;86024710;86029236;86029124;86029236;86029236;86029236;86031069;86031069;86031069;86031069;86033150;86033320;86033320;86033320;86033320;86033320;86043017;86043017;86043017;86043017;86043017;86043017;86044599;86044599;86044599;86044599;86044599;86044599;86046810;86046809;86046810;86046810;86046810;86046810;86051871;86048323;860…	+;+;+;+;+;+;+;+;+;+;+;+;+;+;+;+;+;+;+;+;+;+;+;+;+;+;+;+;+;+;+;+;+;+;+;+;+;+;+;+;+;+;+;+;+;+;+	6180	1.20836	1.2939	1.1466	1.16267	1.3266	1.40355	1.0868	1.17839	1.06397	1.22685	1.32207	1.27497
Syn3	10;10;10;10;10;10;10;10;10;10;10;10;10;10;10;10;10;10;10;10;10;10;10;10;10;10;10;10;10;10;10;10;10;10;10;10;10;10;10;10;10;10;10;10;10;10;10	86055125;86057371;86057423;86063962;86063962;86064796;86064796;86066741;86069026;86070502;86073226;86080207;86080207;86134986;86134986;86291593;86347774;86351145;86351551;86351551;86351551;86354346;86354346;86354346;86354346;86354346;86407613;86407613;86407613;86407613;86407613;86448866;86448866;86448866;86448866;86448866;86466979;86466979;86466979;86466979;86466979;86477666;86491754;86491754;864…	86055664;86057662;86057662;86064049;86064049;86064930;86064930;86066843;86069128;86073300;86073300;86080349;86080349;86135048;86135048;86294651;86351640;86351640;86351640;86351640;86351640;86354502;86354502;86354502;86354502;86354502;86407704;86407704;86407704;86407704;86407704;86448923;86448923;86448923;86448923;86448923;86467435;86467435;86467435;86467435;86467435;86477740;86491897;86491897;864…	-;-;-;-;-;-;-;-;-;-;-;-;-;-;-;-;-;-;-;-;-;-;-;-;-;-;-;-;-;-;-;-;-;-;-;-;-;-;-;-;-;-;-;-;-;-;-	12282	0	0.00512643	0.0220839	0.0179613	0	0.00967441	0.0135359	0.00549015	0.0228354	0	0.0109956	0.00577958
Timp3	10;10;10;10;10;10;10;10;10;10;10;10	86300372;86300554;86300556;86302854;86303835;86326580;86338373;86338373;86343933;86343933;86344554;86345705	86300974;86300974;86300974;86303073;86306781;86326834;86338455;86338455;86343981;86344044;86344675;86349506	+;+;+;+;+;+;+;+;+;+;+;+	8144	0	0.0154624	0.0499572	0.0232179	0	0.021885	0	0.00827971	0	0	0	0
Gm6729	10	86539883	86541334	-	1452	0.0221683	0.0433628	0	0	0	0	0	0	0.0858477	0.0436965	0.0465042	0.0488876
Gm5174	10	86655939	86657381	+	1443	0	0	0	0.043679	0	0	0	0	0	0.043969	0.0467942	0
Hsp90b1	10;10;10;10;10;10;10;10;10;10;10;10;10;10;10;10;10;10;10;10;10;10;10;10;10;10;10;10;10;10;10;10;10;10;10;10;10;10;10;10;10;10;10;10	86690209;86690840;86691629;86691629;86692140;86692386;86692386;86692401;86693377;86693377;86693377;86693914;86693914;86693914;86694021;86694350;86694350;86694350;86694350;86695477;86695477;86695477;86695477;86695660;86695660;86695660;86695826;86695826;86695826;86696719;86696719;86698319;86698319;86698319;86698584;86698584;86701697;86701697;86701946;86702909;86702909;86703460;86704294;86705307	86691128;86691128;86692295;86691748;86692295;86692464;86692464;86692464;86693513;86693513;86693513;86694159;86694159;86694159;86694159;86694619;86694619;86694619;86694619;86695721;86695542;86695542;86695542;86695737;86695737;86695737;86695963;86695963;86695963;86696835;86696835;86698438;86698438;86698438;86698695;86698695;86701968;86702028;86702028;86703093;86703025;86703601;86704396;86705509	-;-;-;-;-;-;-;-;-;-;-;-;-;-;-;-;-;-;-;-;-;-;-;-;-;-;-;-;-;-;-;-;-;-;-;-;-;-;-;-;-;-;-;-	4032	789.652	860.32	860.204	805.235	730.299	790.962	954.568	992.611	1033.48	952.741	902.063	1012.64
Ttc41	10;10;10;10;10;10;10;10;10;10;10;10;10;10;10;10;10;10;10;10;10	86705811;86705811;86707236;86712765;86712765;86719478;86719478;86724198;86724198;86729782;86730831;86733555;86736801;86744426;86750247;86758258;86759089;86760766;86763864;86775930;86776155	86706017;86706017;86707344;86713739;86713739;86719664;86719664;86724412;86724584;86729942;86731266;86733794;86736999;86744604;86750386;86758429;86759236;86760918;86763997;86776059;86776843	+;+;+;+;+;+;+;+;+;+;+;+;+;+;+;+;+;+;+;+;+	4646	0.547326	0.542082	0.474339	0.501951	0.565227	0.562648	0.443711	0.377353	0.395738	0.402862	0.385146	0.488919
Fabp3-ps1	10	86731754	86732409	-	656	0.0981352	0.0959799	0	0	0.0488185	0	0.101371	0	0.0475041	0	0.1544	0.108209
Nt5dc3	10;10;10;10;10;10;10;10;10;10;10;10;10;10	86779005;86804781;86811530;86812325;86815854;86816953;86820207;86820668;86820910;86823064;86824187;86825155;86831700;86833931	86779311;86804965;86811604;86812380;86815944;86817090;86820267;86820770;86821011;86823145;86824273;86825295;86831764;86838389	+;+;+;+;+;+;+;+;+;+;+;+;+;+	5952	2.82297	2.89849	3.26967	2.66326	2.51271	2.49041	3.61434	3.90849	3.7278	3.56038	3.28431	3.20219
Stab2	10;10;10;10;10;10;10;10;10;10;10;10;10;10;10;10;10;10;10;10;10;10;10;10;10;10;10;10;10;10;10;10;10;10;10;10;10;10;10;10;10;10;10;10;10;10;10;10;10;10;10;10;10;10;10;10;10;10;10;10;10;10;10;10;10;10;10;10;10	86841203;86843501;86846030;86846868;86848025;86848934;86850557;86850778;86853545;86855100;86856546;86858108;86859744;86861368;86863448;86864992;86866611;86867148;86869022;86870191;86871812;86872597;86873824;86875480;86878830;86883784;86885628;86887772;86890729;86891605;86894004;86896498;86897940;86899792;86901572;86905516;86907138;86907333;86919016;86922082;86922867;86924397;86926597;86927817;869…	86841658;86843617;86846158;86846975;86848165;86849053;86850663;86850940;86853678;86855241;86856739;86858215;86859848;86861517;86863577;86865048;86866757;86867237;86869198;86870250;86871952;86872743;86873907;86875527;86878949;86883855;86885701;86887897;86890805;86891650;86894099;86896693;86898032;86899848;86901700;86905647;86907245;86907431;86919093;86922196;86923003;86924444;86926692;86927912;869…	-;-;-;-;-;-;-;-;-;-;-;-;-;-;-;-;-;-;-;-;-;-;-;-;-;-;-;-;-;-;-;-;-;-;-;-;-;-;-;-;-;-;-;-;-;-;-;-;-;-;-;-;-;-;-;-;-;-;-;-;-;-;-;-;-;-;-;-;-	8140	0.0276804	0.03094	0.0374863	0.0154862	0.0314742	0.0109479	0.0122542	0.0289932	0.0153134	0.0233835	0.00829534	0.0218012
1700113H08Rik	10;10;10;10;10;10;10;10;10;10;10;10;10	87058045;87058046;87073958;87073958;87121410;87121410;87165023;87165023;87205979;87225877;87230006;87230006;87230006	87058159;87058159;87074051;87074051;87121478;87121478;87165134;87165134;87206194;87226236;87230588;87230587;87230589	+;+;+;+;+;+;+;+;+;+;+;+;+	1550	0.0415333	0	0.0437475	0.0813275	0	0	0.0429028	0.0435032	0.04021	0	0	0.0915934
Gm10764	10	87290733	87291110	+	378	0	0	0	0	0	0	0	0	0	0	0	0.187791
Pah	10;10;10;10;10;10;10;10;10;10;10;10;10	87521795;87528299;87538142;87554346;87563402;87567274;87570208;87571226;87576157;87578260;87578853;87581848;87583532	87522076;87528406;87538325;87554434;87563469;87567470;87570343;87571295;87576213;87578355;87578986;87581963;87584129	+;+;+;+;+;+;+;+;+;+;+;+;+	2135	0	0.0294908	0	0	0	0	0	0	0	0	0	0
Igf1	10;10;10;10;10;10;10;10;10;10;10;10;10;10;10;10;10;10;10;10;10;10;10;10;10;10;10;10;10;10;10;10;10;10;10;10;10	87858265;87859068;87859258;87859331;87859490;87859611;87860030;87860606;87861296;87861296;87861329;87864731;87864731;87864731;87864731;87864731;87864731;87864731;87864731;87913619;87913619;87913619;87913619;87913619;87913619;87913619;87913619;87915298;87915298;87915298;87915298;87930675;87930675;87930675;87930675;87930675;87930675	87859013;87859412;87859412;87859412;87859639;87859639;87861385;87861385;87861385;87861385;87861385;87864887;87864887;87864887;87864887;87864887;87864887;87864887;87864887;87913800;87913800;87913800;87913800;87913800;87913800;87913800;87913800;87915349;87915349;87915894;87915349;87930899;87930877;87930893;87931801;87937042;87930895	+;+;+;+;+;+;+;+;+;+;+;+;+;+;+;+;+;+;+;+;+;+;+;+;+;+;+;+;+;+;+;+;+;+;+;+;+	9904	0.00650007	0	0.00684659	0	0.0129341	0.0179959	0	0.0136167	0.00629296	0	0	0.00716729
Pmch	10;10;10	88091072;88091688;88092140	88091385;88091886;88092375	+;+;+	749	0.1719	0	0.135798	0.168301	0	0.237959	0	0.180053	0.0416058	0.0847094	0.180305	0.142159
Parpbp	10;10;10;10;10;10;10;10;10;10;10;10;10;10;10;10;10;10;10;10;10;10;10;10;10;10;10	88091432;88093595;88110299;88111596;88114521;88124808;88126157;88126210;88126230;88133094;88133094;88133094;88133151;88139866;88139866;88139866;88139866;88143940;88143940;88143940;88143940;88146496;88146496;88146496;88146852;88146852;88146852	88093186;88093727;88110380;88111774;88114701;88124962;88126327;88126327;88126327;88133198;88133198;88133198;88133198;88140096;88140096;88140096;88140096;88144095;88144095;88144095;88144095;88146648;88146578;88146941;88146933;88146878;88146878	-;-;-;-;-;-;-;-;-;-;-;-;-;-;-;-;-;-;-;-;-;-;-;-;-;-;-	3594	0.591105	0.367896	0.405644	0.587497	0.320784	0.495914	0.370058	0.300189	0.34683	0.264805	0.319396	0.395019
Nup37	10;10;10;10;10;10;10;10;10;10;10;10;10;10;10;10;10;10;10;10	88146992;88147071;88148162;88148162;88153524;88153524;88158858;88158858;88160876;88160876;88171995;88171995;88174386;88174386;88174883;88174883;88177073;88177073;88178134;88178134	88147072;88147169;88148379;88148379;88153648;88153648;88158930;88158930;88160970;88160970;88172085;88172085;88174567;88174567;88174933;88174933;88177166;88177166;88178388;88178388	+;+;+;+;+;+;+;+;+;+;+;+;+;+;+;+;+;+;+;+	1362	5.81375	5.50116	5.20264	6.38618	6.51315	5.6488	4.63836	5.17359	4.85058	5.56678	5.05687	5.05546
Ccdc53	10;10;10;10;10;10;10;10;10;10;10;10;10;10;10;10;10;10;10;10;10;10;10;10;10;10;10;10;10;10;10;10;10;10;10;10;10;10;10;10;10	88201093;88201146;88201152;88201171;88201184;88201263;88201812;88201812;88201812;88201812;88201812;88204546;88213179;88213647;88213647;88213647;88213647;88213647;88213647;88213647;88215967;88215967;88215967;88215967;88215967;88215983;88219250;88219250;88219250;88219253;88219253;88225032;88225032;88234394;88234394;88234394;88234554;88235429;88245756;88245756;88245756	88201292;88201292;88201292;88201292;88201910;88201292;88201910;88201910;88201910;88201910;88201910;88204743;88213291;88215767;88213712;88213712;88213712;88213712;88213712;88213712;88216074;88216074;88216065;88216074;88216074;88216074;88219360;88219360;88219360;88219360;88219360;88225141;88225362;88234458;88234458;88234458;88234660;88235589;88246007;88246006;88246158	+;+;+;+;+;+;+;+;+;+;+;+;+;+;+;+;+;+;+;+;+;+;+;+;+;+;+;+;+;+;+;+;+;+;+;+;+;+;+;+;+	4536	2.93073	2.93577	2.50396	2.59841	3.27592	2.84217	2.66086	2.1778	2.60376	2.98633	2.35203	2.97335
Dram1	10;10;10;10;10;10;10;10;10;10;10;10;10;10;10;10;10;10	88322804;88322804;88325334;88325334;88329083;88329083;88336811;88336811;88340520;88340520;88340563;88344644;88344644;88344644;88356758;88356792;88359379;88379015	88324785;88324785;88325426;88325426;88329141;88329141;88336988;88336988;88340662;88340662;88340662;88344711;88344711;88344711;88356996;88357075;88359516;88379080	-;-;-;-;-;-;-;-;-;-;-;-;-;-;-;-;-;-	3045	3.72095	3.36008	3.64096	3.80864	4.38568	4.26312	3.69077	3.48776	3.46935	4.22982	3.39284	3.95137
Gnptab	10;10;10;10;10;10;10;10;10;10;10;10;10;10;10;10;10;10;10;10;10;10;10;10;10;10;10;10;10;10;10;10;10;10;10;10;10;10;10;10;10;10;10;10;10;10;10;10;10;10;10;10;10;10;10;10;10;10;10;10;10;10;10;10;10;10;10;10	88379132;88379224;88379224;88379226;88379469;88379469;88400652;88400652;88400652;88411916;88411916;88411916;88411916;88412605;88412605;88412605;88412605;88414393;88414393;88414393;88414393;88419125;88419125;88419426;88419426;88428493;88428493;88429461;88429461;88429566;88429840;88429840;88429840;88431333;88431333;88431333;88432441;88432441;88432441;88433049;88433049;88433137;88433361;88436002;884…	88379296;88379535;88379314;88379535;88379535;88379535;88400737;88400737;88400737;88412035;88412035;88412035;88412035;88412646;88412646;88412646;88412646;88414598;88414555;88414598;88414598;88419189;88419189;88419560;88419560;88428654;88428654;88429640;88429640;88429640;88430010;88430010;88430010;88431456;88431456;88431456;88432644;88432644;88432644;88434088;88434088;88433288;88434088;88436201;884…	+;+;+;+;+;+;+;+;+;+;+;+;+;+;+;+;+;+;+;+;+;+;+;+;+;+;+;+;+;+;+;+;+;+;+;+;+;+;+;+;+;+;+;+;+;+;+;+;+;+;+;+;+;+;+;+;+;+;+;+;+;+;+;+;+;+;+;+	5883	9.36159	9.08642	9.23249	8.38349	8.08925	8.28092	9.10509	9.53625	9.48707	8.88133	9.07322	9.00131
Chpt1	10;10;10;10;10;10;10;10;10;10;10;10;10;10;10;10;10;10;10;10;10;10;10;10;10;10;10;10;10;10;10;10;10;10;10;10;10;10;10;10;10;10;10;10;10;10;10;10;10;10;10;10;10;10;10;10;10;10;10;10;10;10	88452745;88453004;88469514;88471388;88472419;88472817;88472817;88472839;88475333;88475426;88475426;88475426;88475426;88476348;88476348;88476348;88476348;88476348;88476348;88476348;88477010;88477010;88477010;88477010;88477010;88477010;88480815;88480815;88480815;88480815;88480815;88480815;88481353;88481353;88482231;88482231;88482231;88482231;88482231;88485593;88487042;88488382;88488382;88488382;884…	88453097;88453097;88472984;88471460;88472984;88475536;88475536;88472984;88475536;88475536;88475536;88475536;88475536;88476473;88476473;88476473;88476473;88476473;88476440;88476473;88477168;88477168;88477168;88477168;88477168;88477168;88480946;88480946;88480946;88480946;88480946;88480872;88481379;88481379;88482315;88482315;88482315;88482315;88482315;88486011;88487262;88488523;88488523;88488523;884…	-;-;-;-;-;-;-;-;-;-;-;-;-;-;-;-;-;-;-;-;-;-;-;-;-;-;-;-;-;-;-;-;-;-;-;-;-;-;-;-;-;-;-;-;-;-;-;-;-;-;-;-;-;-;-;-;-;-;-;-;-;-	8324	0.649644	0.635377	0.58245	0.791267	0.800239	0.656628	0.659082	0.546795	0.651407	0.716488	0.632734	0.554303
Sycp3	10;10;10;10;10;10;10;10;10;10;10;10;10;10;10;10;10;10;10;10;10;10;10;10;10	88459569;88459664;88459664;88462461;88462461;88462461;88463363;88463363;88463363;88463836;88463836;88463836;88466439;88466439;88467283;88467283;88467283;88469546;88469546;88469546;88472676;88472676;88472676;88472905;88472905	88459712;88459712;88459712;88462603;88462603;88462603;88463426;88463426;88463426;88463870;88463870;88463870;88466556;88466556;88467382;88467382;88467382;88469644;88469644;88469644;88473236;88472780;88472780;88473236;88473235	+;+;+;+;+;+;+;+;+;+;+;+;+;+;+;+;+;+;+;+;+;+;+;+;+	1264	0.381982	0.32378	0.777868	0.54851	0.73475	0.540523	0.526103	0.373426	0.493081	0.57725	0.480789	0.842384
Mybpc1	10;10;10;10;10;10;10;10;10;10;10;10;10;10;10;10;10;10;10;10;10;10;10;10;10;10;10;10;10;10;10;10;10;10;10;10;10;10;10;10;10;10;10;10;10;10;10;10;10;10;10;10;10;10;10;10;10;10;10;10;10;10;10;10;10;10;10;10;10;10;10;10;10;10;10;10;10;10;10;10;10;10;10;10;10;10;10	88518279;88518282;88518339;88519387;88519901;88519901;88521277;88522967;88522967;88522967;88522967;88524969;88524969;88524969;88526282;88526282;88526282;88526282;88526373;88529425;88529425;88529425;88529425;88529425;88531669;88531669;88531669;88531669;88531669;88533485;88533485;88533485;88533485;88533485;88536315;88536315;88536315;88536315;88536315;88537466;88540949;88540949;88540949;88542328;885…	88518569;88518569;88518569;88519701;88519943;88519943;88521335;88523278;88523153;88523153;88523153;88525105;88525105;88525105;88526441;88526441;88526441;88526441;88526441;88529564;88529564;88529564;88529564;88529564;88531864;88531864;88531864;88531864;88531864;88533573;88533573;88533573;88533573;88533573;88536534;88536482;88536482;88536482;88536482;88537519;88541083;88541083;88541083;88542516;885…	-;-;-;-;-;-;-;-;-;-;-;-;-;-;-;-;-;-;-;-;-;-;-;-;-;-;-;-;-;-;-;-;-;-;-;-;-;-;-;-;-;-;-;-;-;-;-;-;-;-;-;-;-;-;-;-;-;-;-;-;-;-;-;-;-;-;-;-;-;-;-;-;-;-;-;-;-;-;-;-;-;-;-;-;-;-;-	4527	0.0284412	0.0139083	0	0	0.00707421	0	0.0146895	0	0	0	0.0223738	0
Spic	10;10;10;10;10;10;10;10;10;10;10;10;10;10;10;10;10;10;10;10;10;10	88674772;88675272;88675890;88676873;88677500;88677500;88677500;88677811;88678524;88678524;88678524;88679859;88679859;88679859;88680479;88680479;88680479;88680479;88682975;88682975;88682975;88684966	88676070;88676070;88676070;88676965;88677608;88677608;88677608;88679955;88678636;88678636;88678636;88679955;88679955;88679955;88680574;88680574;88680574;88680574;88683023;88683023;88683023;88685015	-;-;-;-;-;-;-;-;-;-;-;-;-;-;-;-;-;-;-;-;-;-	3841	0.100562	0.0491769	0.0353078	0.147685	0.050026	0.0309349	0.0346261	0.0175553	0.0649054	0	0.140639	0.0739233
Arl1	10;10;10;10;10;10;10;10;10;10;10;10;10;10;10	88730858;88731068;88731270;88731878;88733543;88733543;88733543;88735898;88735898;88735898;88737091;88737091;88741907;88741907;88743023	88730985;88731564;88731564;88732038;88733680;88733680;88733680;88735979;88735979;88735911;88737202;88737202;88742035;88742085;88744094	+;+;+;+;+;+;+;+;+;+;+;+;+;+;+	2369	42.9631	43.5344	45.0531	46.5333	47.2601	42.7836	42.4288	38.8954	40.5023	44.8202	41.5577	43.9273
Utp20	10;10;10;10;10;10;10;10;10;10;10;10;10;10;10;10;10;10;10;10;10;10;10;10;10;10;10;10;10;10;10;10;10;10;10;10;10;10;10;10;10;10;10;10;10;10;10;10;10;10;10;10;10;10;10;10;10;10;10;10;10;10	88746607;88747276;88748226;88749260;88750652;88751345;88752907;88753636;88754477;88754751;88755188;88757025;88757857;88758304;88760870;88761743;88762769;88764674;88765411;88767063;88767453;88768635;88770372;88770685;88771862;88772428;88772852;88774672;88774925;88775209;88776164;88777405;88778223;88780948;88782573;88785990;88787455;88791051;88791684;88792599;88795377;88798281;88798684;88801117;888…	88747059;88747421;88748352;88749541;88750723;88751532;88753039;88753767;88754659;88754820;88755267;88757135;88757988;88758474;88760986;88761884;88762935;88764841;88765509;88767219;88767592;88768924;88770454;88770824;88771999;88772568;88773007;88774824;88774975;88775352;88776251;88777549;88778446;88781027;88782716;88786198;88787621;88791176;88791769;88792689;88795565;88798521;88798763;88801193;888…	-;-;-;-;-;-;-;-;-;-;-;-;-;-;-;-;-;-;-;-;-;-;-;-;-;-;-;-;-;-;-;-;-;-;-;-;-;-;-;-;-;-;-;-;-;-;-;-;-;-;-;-;-;-;-;-;-;-;-;-;-;-	8831	11.3758	11.5431	11.7366	14.0996	14.2664	13.1859	10.6138	9.25053	9.69358	11.2798	11.1597	10.9279
Slc5a8	10;10;10;10;10;10;10;10;10;10;10;10;10;10;10	88885992;88892024;88894318;88901390;88902414;88904917;88906277;88907967;88909584;88911352;88918372;88919353;88921676;88925706;88926210	88886657;88892089;88894369;88901457;88902568;88905057;88906406;88908055;88909696;88911419;88918458;88919558;88921779;88925785;88929505	+;+;+;+;+;+;+;+;+;+;+;+;+;+;+	5321	0	0	0	0	0	0.0111653	0.0124975	0	0	0.0119239	0	0
Ano4	10;10;10;10;10;10;10;10;10;10;10;10;10;10;10;10;10;10;10;10;10;10;10;10;10;10;10;10;10;10;10;10;10;10;10;10;10;10;10;10;10;10;10;10;10;10;10;10;10;10;10;10;10;10;10;10;10;10;10;10;10;10;10;10;10;10;10;10;10;10;10;10;10;10;10;10;10;10;10;10;10;10;10;10;10;10;10;10;10;10;10;10;10;10;10;10;10;10;10;10;10;10;10;10;10;10;10;10;10;10;10;10;10;10;10;10;10;10;10;10;10;10;10;10;10;10;10;10;10;10;10;10;10;…	88948994;88948995;88949001;88949002;88952190;88952190;88952190;88952190;88954665;88954665;88954665;88954665;88960582;88960582;88960582;88960582;88971268;88971268;88971268;88971268;88972739;88972739;88972739;88972739;88978676;88978676;88978676;88978676;88980944;88980944;88980944;88980944;88981159;88981159;88981159;88981159;88981166;88982177;88982177;88982177;88982177;88982177;88983755;88983755;889…	88949782;88949782;88949782;88949782;88952385;88952385;88952385;88952385;88954770;88954770;88954770;88954770;88960701;88960701;88960701;88960701;88971415;88971415;88971415;88971415;88972891;88972891;88972891;88972891;88978818;88978818;88978818;88978818;88981041;88981041;88981041;88981041;88981216;88981216;88981216;88981216;88981216;88982288;88982288;88982288;88982288;88982288;88983791;88983791;889…	-;-;-;-;-;-;-;-;-;-;-;-;-;-;-;-;-;-;-;-;-;-;-;-;-;-;-;-;-;-;-;-;-;-;-;-;-;-;-;-;-;-;-;-;-;-;-;-;-;-;-;-;-;-;-;-;-;-;-;-;-;-;-;-;-;-;-;-;-;-;-;-;-;-;-;-;-;-;-;-;-;-;-;-;-;-;-;-;-;-;-;-;-;-;-;-;-;-;-;-;-;-;-;-;-;-;-;-;-;-;-;-;-;-;-;-;-;-;-;-;-;-;-;-;-;-;-;-;-;-;-;-;-;-;-;-;-;-;-;-;-;-;-;-;-;-;-;-;-;-;-;-;-;-;-;-;-;-;-;-;-;-;-;-;-;-	7265	0.0177224	0	0.0093336	0.0173514	0.0176325	0.0163553	0.0274602	0.0278445	0.0171577	0.00873329	0.0278833	0.0293124
Gas2l3	10;10;10;10;10;10;10;10;10;10;10;10;10;10;10;10;10;10;10;10;10;10	89408823;89408823;89417020;89417020;89421457;89421457;89422215;89422215;89426408;89426408;89429030;89429030;89430884;89430884;89433765;89433765;89434290;89434293;89436503;89436503;89443855;89443855	89414492;89414492;89417127;89417127;89421595;89421595;89422278;89422278;89426549;89426549;89429145;89429145;89431052;89431052;89433812;89433812;89434361;89434361;89436609;89436609;89443967;89443967	-;-;-;-;-;-;-;-;-;-;-;-;-;-;-;-;-;-;-;-;-;-	6748	2.79048	2.89248	3.15027	1.41507	1.41426	1.77844	3.60681	4.38175	4.26709	3.04637	3.43224	3.39776
Nr1h4	10;10;10;10;10;10;10;10;10;10;10;10;10;10;10;10;10;10;10;10;10;10;10;10;10;10;10;10	89454234;89454234;89454373;89456531;89456531;89456531;89473752;89473752;89473752;89478350;89478350;89478350;89478778;89478778;89478778;89480491;89480491;89480491;89483372;89483372;89483384;89498049;89498049;89498049;89506508;89506508;89516437;89533403	89454948;89454948;89454948;89456644;89456644;89456644;89473898;89473898;89473898;89478449;89478449;89478449;89478876;89478876;89478876;89480627;89480627;89480627;89483524;89483524;89483524;89498417;89498417;89498417;89506658;89506649;89516571;89533585	-;-;-;-;-;-;-;-;-;-;-;-;-;-;-;-;-;-;-;-;-;-;-;-;-;-;-;-	2303	0	0.0136697	0	0	0	0	0.0433127	0	0.0270627	0	0	0
Slc17a8	10;10;10;10;10;10;10;10;10;10;10;10;10;10;10;10;10;10;10;10;10;10	89574020;89576011;89577901;89577901;89583396;89583396;89589496;89589496;89591146;89591146;89592022;89592022;89592876;89592876;89597445;89597445;89598637;89598637;89599552;89600203;89606577;89620799	89576657;89576657;89578028;89578028;89583506;89583506;89589628;89589628;89591295;89591295;89592161;89592161;89592962;89592962;89597532;89597532;89598751;89598751;89599815;89600321;89606868;89621253	-;-;-;-;-;-;-;-;-;-;-;-;-;-;-;-;-;-;-;-;-;-	4720	0.0409174	0.166745	0.0861974	0.0400607	0.0135699	0.0566414	0	0.0857161	0.112239	0.0672112	0.0429178	0.0676762
Scyl2	10;10;10;10;10;10;10;10;10;10;10;10;10;10;10;10;10;10;10;10;10;10;10;10;10;10;10;10;10;10;10;10;10;10;10;10;10;10;10;10;10;10;10;10;10;10;10;10;10;10;10;10;10;10;10;10;10;10;10;10;10;10	89638721;89639669;89639952;89641991;89641991;89641991;89645462;89645462;89645462;89645677;89645677;89645677;89646759;89646759;89646759;89649752;89649965;89649965;89649965;89650750;89650828;89650828;89650828;89650828;89652943;89652943;89652943;89652943;89652943;89654104;89654104;89654104;89654104;89654104;89654335;89656708;89656708;89656708;89657810;89657810;89657810;89659239;89659239;89659239;896…	89641116;89641116;89641116;89642110;89642110;89642110;89645554;89645554;89645557;89645743;89645743;89645743;89646859;89646859;89646859;89650083;89650083;89650083;89650083;89650960;89650960;89650960;89650960;89650960;89653056;89653056;89653056;89653056;89653056;89654175;89654226;89654226;89654226;89654226;89654471;89656884;89656884;89656884;89657935;89657935;89657935;89659355;89659355;89659355;896…	-;-;-;-;-;-;-;-;-;-;-;-;-;-;-;-;-;-;-;-;-;-;-;-;-;-;-;-;-;-;-;-;-;-;-;-;-;-;-;-;-;-;-;-;-;-;-;-;-;-;-;-;-;-;-;-;-;-;-;-;-;-	10099	3.93629	4.07117	4.23342	4.09728	4.16366	3.9709	4.78711	4.14635	4.52676	4.08051	4.12539	4.32629
Actr6	10;10;10;10;10;10;10;10;10;10;10	89711973;89714870;89717073;89725000;89725171;89725602;89725768;89726637;89728154;89728900;89732174	89712560;89715008;89717244;89725078;89725269;89725658;89725903;89726760;89728222;89729017;89732295	-;-;-;-;-;-;-;-;-;-;-	1703	8.18412	7.838	8.08288	8.21632	8.06735	8.4947	8.86398	8.07735	7.95994	9.03463	6.52244	8.16972
Uhrf1bp1l	10;10;10;10;10;10;10;10;10;10;10;10;10;10;10;10;10;10;10;10;10	89744991;89772587;89774080;89775939;89779835;89781127;89782570;89787105;89789298;89790551;89791363;89794483;89803019;89804712;89806624;89808518;89809628;89811487;89812044;89816040;89817935	89745288;89772749;89774118;89776030;89780024;89781267;89782740;89787285;89789381;89790733;89791481;89794624;89803212;89806213;89806796;89808660;89809778;89811740;89812152;89816221;89819869	+;+;+;+;+;+;+;+;+;+;+;+;+;+;+;+;+;+;+;+;+	6446	16.5336	16.3219	15.4426	17.0137	17.2048	16.3918	16.1658	16.5489	15.2768	16.2162	17.0067	16.0503
Anks1b	10;10;10;10;10;10;10;10;10;10;10;10;10;10;10;10;10;10;10;10;10;10;10;10;10;10;10;10;10;10;10;10;10;10;10;10;10;10;10;10;10;10;10;10;10;10;10;10;10;10;10;10;10;10;10;10;10;10;10;10;10;10;10;10;10;10;10;10;10;10;10;10;10;10;10;10;10;10;10;10;10;10;10;10;10;10;10;10;10;10;10;10;10;10;10;10;10;10;10;10;10;10;10;10;10;10;10;10;10;10;10;10;10;10;10;10;10;10;10;10;10;10;10;10;10;10;10;10;10;10;10;10;10;…	89873509;89873538;89873638;89873672;89996543;90033214;90033214;90033214;90033214;90042546;90042546;90042546;90046622;90049816;90049816;90049816;90049816;90069468;90069468;90069468;90069468;90071068;90071068;90071068;90071111;90073979;90073979;90073979;90073979;90076976;90076976;90076976;90076976;90163161;90163161;90163161;90163161;90260653;90260653;90260653;90260653;90307569;90307569;90307569;903…	89873805;89873805;89873805;89873805;89996702;90033279;90033294;90033294;90033294;90042702;90042702;90042702;90046652;90050112;90050112;90050112;90050112;90069543;90069543;90069543;90069543;90071078;90071169;90071169;90071169;90074092;90074092;90074092;90074092;90079463;90077142;90077142;90077142;90163304;90163304;90163304;90163304;90260818;90260818;90260818;90260818;90307705;90307705;90307705;903…	+;+;+;+;+;+;+;+;+;+;+;+;+;+;+;+;+;+;+;+;+;+;+;+;+;+;+;+;+;+;+;+;+;+;+;+;+;+;+;+;+;+;+;+;+;+;+;+;+;+;+;+;+;+;+;+;+;+;+;+;+;+;+;+;+;+;+;+;+;+;+;+;+;+;+;+;+;+;+;+;+;+;+;+;+;+;+;+;+;+;+;+;+;+;+;+;+;+;+;+;+;+;+;+;+;+;+;+;+;+;+;+;+;+;+;+;+;+;+;+;+;+;+;+;+;+;+;+;+;+;+;+;+;+;+;+;+;+;+;+;+;+;+;+;+;+;+;+;+;+;+;+;+;+;+;+;+;+;+;+;+;+;+;+;+;+;+;+;+;+;+;+;+;+;+;+;+;+;+;+;+;+;+;+;+;+;+;+;+;+;+;+;+;+;+;+;+;+;+;+…	14501	0	0	0.00467613	0	0.00441693	0	0	0	0.00859602	0.00875075	0.00232826	0
Apaf1	10;10;10;10;10;10;10;10;10;10;10;10;10;10;10;10;10;10;10;10;10;10;10;10;10;10;10;10;10;10;10;10;10;10;10;10;10;10;10;10;10;10;10;10;10;10;10;10;10;10;10;10;10;10;10;10;10;10;10;10;10;10;10;10;10;10;10;10;10;10;10;10;10;10;10;10;10;10;10;10;10;10;10;10;10;10;10;10;10;10;10;10;10;10;10;10;10;10;10	90989311;90989313;90989318;90990602;90991482;90995648;90995648;90995648;90995733;90996740;90997212;90997212;90997212;90997212;90999652;90999652;90999652;90999652;90999652;91000129;91001010;91001010;91001010;91009124;91009124;91009124;91014060;91014060;91014060;91018966;91018966;91018966;91020656;91020656;91020656;91023720;91023720;91023720;91031549;91031549;91031549;91036910;91036910;91036910;910…	90991596;90989714;90991596;90991596;90991590;90995794;90995794;90995794;90995794;90997337;90997337;90997337;90997337;90997337;90999777;90999719;90999777;90999777;90999777;91000411;91001129;91001129;91001129;91009249;91009249;91009249;91014176;91014176;91014176;91019085;91019085;91019085;91020781;91020781;91020781;91023848;91023848;91023848;91031710;91031710;91031710;91037035;91037035;91037035;910…	-;-;-;-;-;-;-;-;-;-;-;-;-;-;-;-;-;-;-;-;-;-;-;-;-;-;-;-;-;-;-;-;-;-;-;-;-;-;-;-;-;-;-;-;-;-;-;-;-;-;-;-;-;-;-;-;-;-;-;-;-;-;-;-;-;-;-;-;-;-;-;-;-;-;-;-;-;-;-;-;-;-;-;-;-;-;-;-;-;-;-;-;-;-;-;-;-;-;-	9028	3.8114	4.20194	4.0897	3.70018	4.22128	3.97803	3.7382	4.00711	3.94884	3.90748	3.4854	3.36919
Ikbip	10;10;10;10;10;10;10;10;10;10;10;10;10;10;10	91082940;91083057;91083106;91083120;91083755;91093139;91093139;91093139;91093139;91095784;91095975;91100430;91101755;91101755;91101755	91083296;91083296;91083296;91083296;91083888;91093256;91093231;91093814;91093256;91098657;91096472;91100468;91102095;91102504;91102607	+;+;+;+;+;+;+;+;+;+;+;+;+;+;+	4933	2.21854	1.86348	2.15124	2.37013	2.25921	2.30633	2.26473	2.42628	2.55846	2.19937	2.57339	2.23042
Slc25a3	10;10;10;10;10;10;10;10;10;10;10;10;10;10;10;10;10;10;10;10;10;10;10;10;10;10;10;10;10;10;10;10;10;10;10;10;10;10;10;10;10;10;10;10;10;10	91116574;91116791;91116792;91116808;91117011;91117213;91117213;91117213;91117213;91117213;91118044;91118044;91118044;91118044;91118044;91118173;91118199;91118699;91118699;91118699;91118699;91118699;91118699;91118699;91119527;91119527;91119527;91119527;91119527;91119527;91119527;91119775;91120625;91121922;91121922;91121922;91122108;91122207;91123558;91123558;91123558;91123558;91123916;91123916;911…	91117124;91117124;91117124;91117124;91117124;91117323;91117323;91117323;91117323;91117323;91118216;91118216;91118216;91118216;91118216;91118216;91118216;91118880;91118880;91118880;91118880;91118880;91118880;91118880;91119706;91119837;91119706;91119706;91119706;91119706;91119706;91123706;91120725;91122223;91122043;91122043;91122331;91122331;91123955;91123706;91123706;91123706;91124022;91124003;911…	-;-;-;-;-;-;-;-;-;-;-;-;-;-;-;-;-;-;-;-;-;-;-;-;-;-;-;-;-;-;-;-;-;-;-;-;-;-;-;-;-;-;-;-;-;-	5550	30.7036	29.2352	29.7319	37.6242	34.7947	32.8631	31.3985	30.0276	29.5344	30.0832	30.2338	32.6594
[truncated: 32,568 more rows]
